# Supplementary material for: Loss of NOD2 in macrophages improves colitis and tumorigenesis in a lysozyme-dependent manner
Source: Front Immunol. 2023 Oct 9;14:1252979. doi: 10.3389/fimmu.2023.1252979 (PMC10590911; doi:10.3389/fimmu.2023.1252979)
Supplement: Supplementary file 1 [file Table_1.xlsx]

## Sheet: pathways
GeneSetName	P.value	adj,P,value	Statistic	Enrichment	GeneSetSize	group1_NOD2_lo_Mean	group2_NOD2_hi_Mean	group1_NOD2_lo_0712566e-3371-4715-95f1-5b792e72d758	group1_NOD2_lo_10628a61-bd5e-4415-af97-631c5ca320cb	group1_NOD2_lo_26a12266-c6d8-42f9-bd4e-5093d827ac9a	group1_NOD2_lo_26a41625-4680-47b2-afa9-6a72b148e1c0	group1_NOD2_lo_2900eadd-7e27-4371-94e5-7d58cdff0138	group1_NOD2_lo_3334201d-a3c0-45ec-a9ed-cf48cc8c38e8	group1_NOD2_lo_3e1886a8-2ed2-41ee-8b58-10f5321ade6f	group1_NOD2_lo_40c217ee-429f-41f4-adc6-db9186622b17	group1_NOD2_lo_44c2854e-3f8c-48e1-b4d5-1b5778d4fce4	group1_NOD2_lo_4be66108-e72a-406b-bb4b-f58ff2877336	group1_NOD2_lo_51dcbfac-6f04-4364-877d-0bf1bd566335	group1_NOD2_lo_568dbda7-88b5-4330-881f-dc5d6c7ce4ae	group1_NOD2_lo_5f6ed48b-3b5a-4d20-8fbf-c9aa3feea186	group1_NOD2_lo_65056295-8fcd-4f82-a3c9-a5acd79521fe	group1_NOD2_lo_65ab030d-39f2-48ab-80ac-90cb1faa823a	group1_NOD2_lo_68801d41-535f-4b38-989b-ef4fe5f00039	group1_NOD2_lo_74a0264d-1d31-430d-9a88-e7334c8aa96c	group1_NOD2_lo_80311cf5-7e18-4545-92ad-c4b7dd5c9677	group1_NOD2_lo_835c3e23-ac2b-4bc9-ac65-e3e81adecf77	group1_NOD2_lo_8368d745-c74d-4236-ba75-16ca7aaeb3ca	group1_NOD2_lo_85e95dda-6198-464a-9187-fd0832bebb72	group1_NOD2_lo_93ca8937-97c0-4f6e-bdec-66d32f2a7b3d	group1_NOD2_lo_955464c8-9c62-430c-87b8-107db5c980a8	group1_NOD2_lo_a85e8208-a6f5-4e91-8f35-ef574f4273fc	group1_NOD2_lo_aec0c661-afac-4f7a-8c31-154d743f2499	group1_NOD2_lo_aee20b98-df51-4ead-86cc-0d5f60a74b90	group1_NOD2_lo_bf69a4ce-ec7e-4752-a86d-dcc80e3c9a57	group1_NOD2_lo_c21d2c68-920f-4526-b754-286579c049f3	group1_NOD2_lo_c8d6fe73-3504-42a5-9723-e1916fba8208	group1_NOD2_lo_cc15469c-7bad-4e86-9da3-ae0c72e9d380	group1_NOD2_lo_d2c99bed-3446-4d12-99e0-00611faa37dc	group1_NOD2_lo_d4da3298-3a02-44a6-bdcd-d260f38e520b	group1_NOD2_lo_d7ebd11a-1339-4b28-be90-a788d2cfa706	group1_NOD2_lo_da21e143-dbf6-4ac7-8872-f1d9ae39512d	group1_NOD2_lo_e2edbf3f-25d8-49aa-b656-2a59c3b99aeb	group1_NOD2_lo_e703af88-c05f-4d7b-b225-d640e4d1a2a5	group1_NOD2_lo_e8ec26bd-c88d-42b9-ac8a-ab121b8140f8	group1_NOD2_lo_eb191e71-4b6e-4c8d-8348-519be5a1e657	group1_NOD2_lo_f4a804d3-b5c4-4da5-800f-6e5757ecfa1c	group1_NOD2_lo_fafd4576-0709-49e1-926f-ad1ee09907ec	group1_NOD2_lo_fce1fd5a-54d2-4260-b187-4eb7035e96e9	group2_NOD2_hi_01240896-3f3f-4bf9-9799-55c87bfacf36
GO_GO:0032495_RESPONSE TO MURAMYL DIPEPTIDE	0.00000000000170743924881461	3.39444e-09	8.19603512045881	0.48907	12	-0.26164	0.227431	-0.0653291799427421	0.0725996380400991	-0.278551914981649	-0.354435599709359	-0.329092814113653	-0.413730689091503	-0.59493106695459	-0.189183451677535	-0.00571979985895227	0.0407215957688684	0.0461932699525303	-0.4142562072546	-0.590231477524023	-0.0337560667774545	-0.290720028835789	0.292651258636126	0.0670331816931913	-0.384503888534771	-0.300873956521355	-0.435869144249352	-0.387269625051325	0.211312130953116	-0.407021413178282	-0.17954855032147	-0.577676592678521	-0.326920523800889	-0.463618218010237	-0.290963094483161	-0.397193883489157	-0.291215923379911	0.387567101482743	-0.697676143946165	0.0834774180704955	-0.669392681535524	0.0166929647786464	-0.555732947842247	-0.58382542736289	-0.71077175336629	-0.690921938504484	0.082993787093744	-0.117544433373739	0.191505485147103
GO_GO:0071639_POSITIVE REGULATION OF MONOCYTE CHEMOTACTIC PROTEIN-1 PRODUCTION	0.00000000000200577753636943	3.39444e-09	8.16204692683415	0.459951	11	-0.322281	0.13767	-0.324562424481199	0.0933752557769678	-0.604575220603254	-0.363264475275071	-0.382241397468612	-0.536886983177806	-0.206995669616265	-0.186992304375947	-0.446233023092429	-0.219847045478921	-0.695553971846238	-0.363391798432136	-0.342734294264835	-0.672731450979271	-0.224578479800397	-0.34952178651672	-0.363226577606288	-0.255453631599213	-0.409465765777815	-0.295996273827017	-0.135737682654365	-0.233809059090849	0.143185735560598	-0.445678387577607	-0.683570581285772	-0.131177802015631	0.0461064118927484	0.196002814296075	-0.226850200587894	-0.52848530545136	0.0577442039594117	-0.51822236115608	-0.300209488864121	-0.535202437862323	-0.282454557481346	-0.317051770417476	-0.490241574520086	-0.403886228240854	-0.518213726663485	-0.325295554512528	-0.429587151109938	0.224095132280134
GO_GO:0050658_RNA TRANSPORT	0.00000000000163122411798448	3.39444e-09	-8.20566995917533	-0.446871	10	0.157178	-0.289693	0.368887704350806	-0.0583936541707229	0.331992528069085	-0.350006195967375	-0.188742217006815	0.568707061742481	0.561868215363971	-0.0358784961715608	0.123472416061116	0.361710598016778	-0.257881599186377	0.446024972273958	0.209406862182566	0.501876847901151	0.17512897022272	0.47897541787312	0.508775294476893	0.161736552161643	-0.438340746197002	0.516358740632909	0.223666444949648	0.53873956116056	0.0534805746228904	0.035947091673891	0.550448951358727	-0.131658095292096	-0.261598219509398	-0.00475811945727	0.327862683323382	0.0339922962930166	-0.327710993284756	0.334658785717351	0.147750679936299	0.253942440347046	0.295577500105348	-0.103704271263502	-0.0214794884962455	0.448907041832761	0.210278566238939	0.107928148084572	-0.253660582534431	-0.123609735402539
REACTOME_R-HSA-1362409_HOMO SAPIENS: MITOCHONDRIAL IRON-SULFUR CLUSTER BIOGENESIS	0.0000000000237121533678758	2.40773e-08	-7.63826848275307	-0.581358	11	0.202393	-0.378965	0.321375494719499	0.452329316605505	0.423996393750558	-0.0748225474263638	-0.635890024469176	0.527150721167756	0.615326661964401	-0.493418830136929	0.601788916852852	0.526843652950064	-0.629473536373389	0.554499351889475	0.510283897538406	-0.391779894655679	0.143794199255371	-0.0329287813079546	-0.22589346059726	0.354928767374323	0.0305026787930726	0.183937181256144	0.395805948395258	0.521180292798148	0.603989760645369	0.504830789718783	0.235237575480216	-0.356905208089288	0.4668386760314	0.75105720891251	-0.0568172078377342	0.767383830422093	0.14090735186408	0.095554918967647	-0.196017907611594	0.595572337370067	0.123506192704064	0.699445917952319	-0.0556730029093734	0.0433486990497204	0.740814925308421	-0.14272906132207	-0.341774159654189	-0.509455304589857
WIKIPATHWAYS_WP2702_MITOCHONDRIAL IRON-SULFUR CLUSTER BIOGENESIS	0.0000000000237121533678758	2.40773e-08	-7.63826848275307	-0.581358	11	0.202393	-0.378965	0.321375494719499	0.452329316605505	0.423996393750558	-0.0748225474263638	-0.635890024469176	0.527150721167756	0.615326661964401	-0.493418830136929	0.601788916852852	0.526843652950064	-0.629473536373389	0.554499351889475	0.510283897538406	-0.391779894655679	0.143794199255371	-0.0329287813079546	-0.22589346059726	0.354928767374323	0.0305026787930726	0.183937181256144	0.395805948395258	0.521180292798148	0.603989760645369	0.504830789718783	0.235237575480216	-0.356905208089288	0.4668386760314	0.75105720891251	-0.0568172078377342	0.767383830422093	0.14090735186408	0.095554918967647	-0.196017907611594	0.595572337370067	0.123506192704064	0.699445917952319	-0.0556730029093734	0.0433486990497204	0.740814925308421	-0.14272906132207	-0.341774159654189	-0.509455304589857
GO_GO:1904659_GLUCOSE TRANSMEMBRANE TRANSPORT	0.0000000000569485916549738	4.8188e-08	7.45105915902531	0.351155	23	-0.181733	0.169422	-0.375006405507189	-0.323041125152753	-0.435102230721808	-0.585809763810797	-0.150862845250592	-0.13838735529798	-0.301750286298046	-0.246719820966119	-0.215672311320706	-0.0157763095385298	-0.250114959459369	-0.0916052690582258	0.0195713110895542	-0.342086355071659	-0.158078305038682	-0.186908501737977	-0.0881597592368021	-0.0207789739907655	-0.227079253768175	-0.394128093664286	-0.195014767988694	-0.0555344297677347	-0.365092980995215	-0.372740245406602	-0.16233344332375	-0.109562753149417	-0.35023966025369	-0.111785756470174	-0.452115909998534	-0.371439643225129	0.248506456370003	-0.262028282875788	-0.0790767396168317	-0.165297666011824	0.475275074887955	0.0780412536459739	-0.155899576490429	-0.167447022467067	-0.510578191457541	0.223000429274383	-0.0622009309042406	0.140136398564514
REACTOME_R-HSA-1474151_HOMO SAPIENS: TETRAHYDROBIOPTERIN (BH4) SYNTHESIS, RECYCLING, SALVAGE AND REGULATION	0.000000000151196214908174	1.0966e-07	-7.24130610153314	-0.463394	10	0.150905	-0.312489	0.528732370299189	-0.152991802236922	0.437739119880695	0.436264511379091	-0.176411102365498	-0.197473659683716	-0.309354623146444	0.250851126792844	-0.134704672420692	0.00169896538965131	-0.158421181653908	0.46354406626049	0.411109174377306	0.11971337318818	0.565007929630529	0.635353291789634	-0.465304989837119	0.465644953000891	0.666418208889882	-0.370623430472966	0.518006423970201	0.0523429580504898	0.541330313552799	0.285126075756638	0.415259659396205	0.0253272182332219	0.395604150118339	0.432104897111153	0.162843967025351	0.520764098366288	0.160366830557095	-0.584340172279264	-0.457034065433916	0.325933273589767	0.0887645393593431	0.594480302939555	-0.575580629838217	0.0266791734385765	0.256570522907572	-0.0261185367419709	0.0118922421234972	-0.117500061496023
GO_GO:0070423_NUCLEOTIDE-BINDING OLIGOMERIZATION DOMAIN CONTAINING SIGNALING PATHWAY	0.000000000206946879351156	1.31334e-07	7.17359682407208	0.337945	22	-0.169432	0.168513	-0.223862495205226	-0.246800340968554	-0.0829670200702226	-0.0584322425139845	-0.382064397760133	-0.253202432036603	-0.529882059308536	-0.0985200603993271	-0.118998671024703	-0.447640127099204	-0.369542425604483	-0.213579636851554	-0.00726817182789341	0.0460561763603803	0.141470030902298	0.0805785685057885	-0.155261752732643	0.213911455086437	-0.452720309951748	-0.271968677414881	-0.114003366539119	-0.0291307481525045	-0.224874302049953	0.147334414670723	0.0041044336949419	-0.393526612255101	-0.0734165130792312	-0.327176859945277	-0.026472508489743	0.238360318043633	-0.34982330626806	-0.465174630452096	-0.232698250358087	-0.480402060138847	-0.367856505355533	-0.125901458284219	-0.00311287496276003	-0.0161342506393647	-0.202597934267903	-0.15641689884492	-0.317087524132639	0.420163952503599
REACTOME_R-HSA-8978934_HOMO SAPIENS: METABOLISM OF COFACTORS	0.0000000010235237829471	5.77381e-07	-6.8262918033717	-0.47307	19	0.142971	-0.330099	0.630430377476196	0.00248119474786757	0.149175280493854	0.41128913313806	-0.53084797124241	0.0321124900783117	-0.0745435830270423	0.304208684002624	-0.00643655647432964	0.235752094081755	-0.404129015443566	0.408160267675578	0.492064934007118	0.130080350305869	0.504535399003356	0.591809136736725	-0.568411063332939	0.547899233029459	0.609578364986809	-0.0574692586843029	0.580965721251769	0.203403999711978	0.555718260418762	0.256438289584895	0.536325466220972	-0.348418190755916	0.358260327952948	0.491779137769286	0.0734552918281105	0.587437082829368	-0.14972474806459	-0.42667335952319	-0.192412894371712	0.314221457119262	-0.243082793751319	0.490425871827611	-0.56062880097549	-0.147890137733406	0.346284159921242	-0.0746925871211714	-0.19710196352748	-0.478602453872059
GO_GO:0010470_REGULATION OF GASTRULATION	0.00000000119478629096901	6.06593e-07	6.79243402711821	0.403325	10	-0.222568	0.180756	-0.364603543120209	-0.309796018942726	-0.459213816239644	-0.241887104821627	0.0174725903663927	-0.365823524429919	-0.380791360321544	0.352254923697188	-0.131112506203891	-0.0102089644268452	-0.140659152397386	-0.175639957799554	-0.483421892143188	0.473549327657658	-0.225379895343084	-0.0816536383736712	0.642396040669259	-0.0185215391978722	-0.386076120419358	-0.342630834706222	-0.428426451238943	-0.331103245157762	-0.467008707654117	-0.492625487864575	-0.399945091500595	-0.507669612258474	-0.305090590171735	-0.291691835558106	-0.284454482603077	-0.380035652521993	-0.269007718914606	0.0222520231964687	-0.481258003270676	-0.18134072176085	0.128601615906336	-0.661560650459432	0.117075875975727	-0.301331162051213	-0.555810029531269	-0.30333297549392	-0.119797246327716	0.259489221176775
GO_GO:0006707_CHOLESTEROL CATABOLIC PROCESS	0.00000000346462575482707	1.46583e-06	6.55811306648354	0.408709	11	-0.250691	0.158018	-0.195369717255162	-0.410039834700128	-0.313710480819302	-0.661372380506123	-0.219277983959786	-0.168770158869101	-0.416308768922032	-0.316159565436332	-0.266930036083632	-0.257323685083443	-0.265152155510014	-0.250898246589341	-0.170696679647663	-0.473788270023049	-0.546028528686615	-0.636170597355295	-0.341171898318187	-0.12832676802128	-0.219999541225214	-0.463050364242515	0.0410345424689224	0.00287465515039773	-0.60645014580605	-0.354321200078312	-0.438527168941614	0.0106209900885604	-0.28320193842039	-0.0468164457289332	-0.619818705113937	-0.223494762058085	0.413020798111019	-0.0870158541690371	-0.352009027427424	-0.346356290488269	0.373702265439197	-0.350109296280912	0.245256625465475	-0.530154390375448	-0.176428360499538	0.114881583280356	-0.344452864534617	0.190334495702818
GO_GO:0032874_POSITIVE REGULATION OF STRESS-ACTIVATED MAPK CASCADE	0.00000000343428314512319	1.46583e-06	6.56005925022289	0.293703	22	-0.207701	0.086003	0.0634789997529466	-0.351123457440892	-0.247953268700911	-0.119099104800865	-0.215967109708718	-0.384268142599269	-0.343018356176523	0.157137729326641	-0.206419359869971	-0.34388975881142	-0.171785505675715	-0.528369852672679	-0.349702797367985	-0.115311734408859	0.147412233422943	0.154950788280759	-0.219341951468104	0.273369593813952	-0.139329392882292	-0.420514470120624	-0.425030637014868	-0.183270981050852	-0.344031328029885	-0.287808016297732	-0.340703163279498	-0.0534154299834997	0.0241874375727854	-0.319655907832939	-0.103103691505652	-0.232793888307091	-0.216811635355672	-0.491691820928366	0.0459096295654985	-0.441965245455757	-0.216660726585928	-0.279350218237191	-0.256929678990752	-0.299026480304784	-0.403298525140883	-0.215271897464808	-0.115254371664971	0.0938064964523996
REACTOME_R-HSA-202131_HOMO SAPIENS: METABOLISM OF NITRIC OXIDE: ENOS ACTIVATION AND REGULATION	0.00000000597142062645886	2.33207e-06	-6.43731538536042	-0.360398	15	0.126437	-0.23396	0.29943750570232	-0.0743996395745127	0.252843287045101	0.0396595129116327	-0.378854111716676	-0.274261289052034	-0.133940716543965	0.547996002560495	0.406963736182264	-0.31944648832475	-0.192358801375074	0.198217753615983	0.206079182466188	0.245381953070191	0.304960267470178	0.499068256362649	-0.11248574426515	0.611197255142896	0.466763286417857	-0.186485204812711	0.248472176968444	0.394767654430276	0.308533044572753	0.446886186073424	0.161857922548895	0.355198125364523	0.537961069429323	0.0890652317416716	0.131255205865229	0.45635460727405	0.0591337125974925	-0.31293133818628	0.158838471469318	0.0750422966677127	0.419478353624523	0.15230840812219	-0.42482228505962	-0.262152707481572	0.103285223617177	0.0515486594902631	-0.372488205500748	-0.177850667990644
GO_GO:0016045_DETECTION OF BACTERIUM	0.0000000126195984371504	4.00436e-06	6.27006277557962	0.452207	12	-0.334009	0.118198	-0.366625143776141	-0.330207709475062	-0.651948565465229	-0.650656148067538	-0.383016682685828	-0.532677400267017	-0.31767727745705	0.0737419331800194	-0.1821132796732	-0.39546099140291	-0.0941881109992762	-0.732542500537427	-0.538661727490684	-0.580117230039709	-0.347192694007377	0.145077958228051	-0.531383788087498	-0.306499076976119	-0.591063656723984	-0.17485996550525	-0.159133809076221	-0.183740540511965	-0.395164074893881	-0.354336550613062	-0.651328653690417	-0.0760988087350866	-0.263391434544187	-0.473055758277494	-0.0909268787089196	0.172255629759202	0.343618645979184	-0.454654666166516	0.0693842984719379	-0.694297060100956	-0.524533576865019	-0.0287806385360803	-0.607423421334131	-0.673299245074521	-0.592088947185583	-0.11676965347096	-0.452543027590047	-0.159416778114839
REACTOME_R-HSA-168638_HOMO SAPIENS: NOD1/2 SIGNALING PATHWAY	0.0000000123225967710159	4.00436e-06	6.27540916053054	0.259485	36	-0.12565	0.133835	-0.0211793347334787	-0.105081013353319	-0.153845040872213	-0.166114186432943	-0.405761296351738	-0.289802992658294	-0.410180385491664	-0.127166993751488	-0.0516474167439529	-0.2422804350593	-0.284110796615618	-0.341554864947338	-0.0641041172218801	-0.0591015884399249	0.144312130243704	0.180470662709202	-0.158357725216597	0.18768279904589	-0.305977424929561	-0.246756645077215	0.175261898037539	0.251085582939166	0.0056993880174501	0.0832972352051847	-0.116388739570499	-0.359082089314666	0.0460378296196664	-0.123371389568603	-0.0832968112598805	0.131898066376174	-0.245575765417659	-0.422447496965088	0.0175154157870086	-0.350279753669775	-0.290511173943011	-0.0796931756603058	-0.23330904097697	-0.228660551304167	-0.117945687821636	-0.157071891444365	-0.134237137912521	0.315840255341005
GO_GO:0007077_MITOTIC NUCLEAR ENVELOPE DISASSEMBLY	0.0000000121153513071424	4.00436e-06	-6.27921576460773	-0.384986	12	0.11366	-0.271326	0.372306834467785	0.14512050785463	-0.316884008382126	0.140243120911965	-0.262138552801127	0.247521197424757	0.000783692389149132	0.0266476725958177	0.182280000393622	-0.431728407430561	-0.194947545793671	-0.166843333754084	0.274884203318958	0.313830599984222	0.00985297397886065	0.519910873211896	-0.555816439587508	0.510059398008445	0.513804635285949	0.0768357664573661	0.537414640133171	0.12033775117681	0.440883853404309	0.291553713166022	0.186307585239139	0.125817191493251	0.514813121304452	0.501898151163515	0.367756361863536	0.45547129116743	-0.0447859193112824	-0.318411755550335	-0.00598604453209092	-0.0663918676782435	0.161769670153397	0.322582762689148	-0.342806937399054	0.315095233704592	0.234746345712775	-0.182449615343107	-0.36127866174011	-0.389163663924639
REACTOME_R-HSA-549132_HOMO SAPIENS: ORGANIC CATION/ANION/ZWITTERION TRANSPORT	0.0000000245395400470195	7.32866e-06	6.12012186207795	0.37473	15	-0.183164	0.191566	-0.198208635389447	-0.374061957186518	-0.480330114967172	-0.612264731166948	-0.0677476221032653	-0.35984482398849	-0.531122232542296	-0.192634164299883	-0.377485668524412	-0.342097717957996	-0.256677813779808	0.225304485880424	0.47056907653559	0.0680716182613569	-0.605810142980705	-0.126637317143173	-0.396821069765329	-0.249437128849974	-0.0581967337975421	-0.535384422857872	-0.328164326215859	0.166630479682471	-0.184658550115819	-0.253820874199533	-0.186564497088194	-0.465476561531584	-0.493622923061229	-0.280899181437052	0.0648656232905091	0.101463349074415	0.48718745917854	0.465758993864982	-0.414148269433924	-0.0700208497588906	-0.0673163392392267	-0.394893409141754	0.028432404388403	-0.524639592937532	-0.226813647358851	0.330626617451106	-0.262831320012075	0.59690859520896
GO_GO:2000573_POSITIVE REGULATION OF DNA BIOSYNTHETIC PROCESS	0.0000000411950135482391	1.16193e-05	6.00240254951837	0.385139	15	-0.185096	0.200043	0.116568521675758	-0.0218177613297125	-0.291218916544124	-0.506811159506132	0.0539810834249197	-0.295551641570778	-0.416959454164792	-0.397811402424337	0.0387159640364447	-0.0245024207033535	-0.397879278771665	-0.0915160415699909	-0.193049629126404	-0.361339989532423	-0.406023048853224	0.30463871995524	0.0584321979290769	-0.0982226956576518	-0.38044334564339	-0.509095042118819	-0.397040869631465	-0.271001109678303	-0.317131139075645	-0.065173098786443	-0.255671642434988	0.117290776464301	-0.261033151491513	-0.398770231945188	-0.397024955955303	-0.579479620926967	0.532990696787123	-0.453893563879872	0.202130107612694	-0.550606914916249	0.502658491633329	0.218490779985232	-0.197704259632683	-0.643395613345546	-0.117026674941767	0.0858163037088167	-0.523465159237136	0.445975913068737
GO_GO:1905564_POSITIVE REGULATION OF VASCULAR ENDOTHELIAL CELL PROLIFERATION	0.0000000536286922853481	1.43302e-05	5.94213124014701	0.299559	22	-0.167021	0.132539	-0.159316755732098	0.275437326604048	-0.252611106815064	-0.101408565143568	0.0645755291287708	-0.490326958286419	-0.386277464125136	0.0959887501746744	-0.0932720204972323	-0.372827140030098	0.00296435541192711	-0.22420423465958	-0.391113347903027	-0.316419816340159	-0.176477547968266	0.0604215858414234	0.285059783070389	-0.208670516698511	-0.324220142170504	-0.436976999109968	-0.352192038063664	-0.12037690804837	-0.24371534339635	-0.0158849794930448	-0.489220896945517	0.00911554673922213	-0.272264177452275	-0.167395573903195	0.0147391421965238	-0.368241774071309	0.115440875834955	-0.456445359275365	0.0228193022534353	-0.46796797680064	0.118741113782224	-0.178467729990205	-0.438714575682318	-0.290412382494956	-0.396713711697712	0.221824133497596	0.0571518447117497	0.308188481409485
PANTHER_P00025_HEDGEHOG SIGNALING PATHWAY	0.000000058596116696338	1.44732e-05	5.92183723645094	0.333635	21	-0.177337	0.156297	-0.217458510804763	0.0553791145303807	-0.122686001449319	-0.0768689748066707	0.379908834343822	-0.426943064058715	-0.503872420295976	0.187950726753575	-0.127941992435505	0.0676178923660767	0.149838589233177	-0.365277239898113	-0.400960996372787	-0.127903393803607	0.240253034483867	0.251468102984393	0.254870900230694	0.0265510006216251	-0.314298209937987	-0.354881338580579	-0.369080398588112	-0.155531773871838	-0.45769736258147	-0.336678014458806	-0.472144635413703	-0.37636201004261	-0.182559322711282	-0.438314852383651	-0.0728695930199605	-0.594692727326369	-0.188247885028348	-0.329503731023642	-0.482104853872228	-0.379138968803599	0.198012279709061	-0.554279052908776	0.274704852823573	-0.19454977844067	-0.454515786971531	0.134924119879609	-0.414941128109737	0.478365254253575
GO_GO:0006164_PURINE NUCLEOTIDE BIOSYNTHETIC PROCESS	0.0000000598655948433507	1.44732e-05	-5.9169229436341	-0.368394	21	0.136069	-0.232325	0.34659917685511	0.197192677193184	0.0912072278094383	0.0318543183442857	-0.312881388747992	0.028068809594186	0.331394634659108	-0.204468882571652	0.417949598269935	0.371274562492613	-0.416693385253946	0.330463839183589	0.428324674270184	0.440450331770238	-0.0128799851668298	-0.0379340216252925	-0.047628904019426	0.351725838155585	0.260655545252753	0.234481152148747	0.431118050658804	0.0805926238279997	0.304280222214443	0.444845279580567	0.50386056451244	-0.254067359786485	0.371334925158679	0.51674351049128	0.0603245212409892	0.54802245050684	-0.465902810456057	-0.31157157133469	0.135919692154816	-0.224216518418575	-0.34040370028143	0.410851676383316	-0.235534414910349	0.532956673188712	0.379734703169399	-0.115715299393541	-0.0234951498028448	-0.05326795103444
GO_GO:0051315_ATTACHMENT OF MITOTIC SPINDLE MICROTUBULES TO KINETOCHORE	0.0000000637183061141554	1.47044e-05	-5.90261374043427	-0.438993	11	0.229455	-0.209538	0.671154030571907	0.248911780112665	0.0568707769004587	-0.329650719656272	-0.125406258894282	0.229533308789452	0.69250142094534	-0.125602277960528	0.503520484577376	0.294784507332788	0.122124100033243	0.100301732171634	0.436007378055966	0.486350698900546	-0.199764467271451	0.482398505624562	0.338159215265299	0.563608794009159	0.48868554008096	-0.146354052768892	0.229260919803336	0.203047796290932	0.197553402731302	0.644961852796273	0.658734598786413	-0.00394035846599589	0.436023066060253	0.159665833402566	0.689072640543396	0.656508056055973	-0.373842691875633	-0.266550733805575	0.494555836507289	0.265530405681767	0.16813286915984	-0.333024387484135	-0.185352596452414	0.322386448743368	0.71790933920813	-0.622967599093576	0.561846005786973	0.0256980934531801
REACTOME_R-HSA-110373_HOMO SAPIENS: RESOLUTION OF AP SITES VIA THE MULTIPLE-NUCLEOTIDE PATCH REPLACEMENT PATHWAY	0.0000000677171403639598	1.49478e-05	-5.88863625935962	-0.431548	25	0.167639	-0.263909	0.509549848094981	-0.114005943841227	-0.243929863737737	-0.312991198635549	-0.544822057127358	0.518715988685811	0.259170055460185	-0.293297276015699	0.543936280518617	0.375177504619912	-0.0404338280243136	0.349154226254527	0.45991591231655	0.0890467967113189	-0.384087010884832	0.447451844207554	-0.109159036156806	0.525669630018122	0.254926063416991	0.183298045386554	0.60306153488927	0.363938864455421	0.363802505944466	0.565253869336755	0.536413043615444	-0.471499557599955	0.0836573156000721	0.454158771208806	0.14483172595696	0.717266204810282	-0.0861160648755031	-0.52684733537865	0.423016988035785	0.187824230572166	-0.318089332556915	0.283391689631426	-0.147030393260856	0.150053609717829	0.737426153233883	-0.243197416549688	0.57860298110257	-0.0462129583235056
GO_GO:0035999_TETRAHYDROFOLATE INTERCONVERSION	0.000000109515121752926	2.3167e-05	-5.77777988681908	-0.391189	10	0.175725	-0.215464	0.268914629898969	0.267275619547684	0.314457326614822	-0.0880267156422043	-0.345178617684119	0.0748288678126763	0.11712445448155	-0.276018414481081	0.214641490494436	-0.00416977393997589	-0.21208693638722	-0.0993904690160055	0.497139674213577	-0.102353888363009	-0.214450221170578	0.154376369839383	-0.331158690587144	0.205107404954865	0.116655031437702	-0.180824602260948	0.373162343360976	0.618726747400324	0.689799331034634	0.237492719439589	0.680905597993121	-0.414586368093758	0.659315239585399	0.744356448660273	0.268401107789535	0.422435387840479	0.196475659521872	0.0151617346334766	0.518835991216239	-0.0245730758492941	0.229038934780127	0.330515787231987	-0.289545266529598	0.529760351715421	0.636063667867587	0.214856679353568	0.191261411054599	0.292396922324672
GO_GO:0006590_THYROID HORMONE GENERATION	0.000000116219698235306	2.36019e-05	5.7640186629487	0.29404	16	-0.163095	0.130945	0.0773729817522646	0.0919084702580009	-0.434280927486782	0.146034178653757	-0.134215462797685	-0.0301936096882099	-0.221564044439867	0.0641191525924745	0.152209941915068	-0.509084300518569	-0.0948504387411124	-0.469298811298734	-0.215519684152426	-0.127754974725738	0.0808889827930745	-0.0144673504207291	0.197424259072569	-0.207292216926471	-0.332511552074574	-0.119041830991322	-0.0192553078070412	-0.21851866902522	-0.355219120156029	0.0898017861087332	-0.471674098486094	0.0261802567884824	-0.0469932464746529	-0.42201409566148	-0.199573672506731	-0.595673863137962	0.0837051408061051	-0.15380545221967	-0.310778218428205	-0.258447883552106	0.247947389207981	-0.417025278339132	-0.172883231616958	-0.258545711842251	-0.448184428582403	-0.311578974374521	-0.374240744795815	0.474109191385001
GO_GO:0006744_UBIQUINONE BIOSYNTHETIC PROCESS	0.000000123632152974863	2.41416e-05	-5.7496854866917	-0.40282	16	0.155147	-0.247673	0.538785359058973	0.396433139410529	-0.144803545235785	-0.0187822850460504	-0.481718202504264	0.432490702815525	0.37410441367859	0.281343397427763	0.361736040764932	0.591079768524317	-0.43690622477279	0.535348053690535	0.499367916698207	-0.353867555572993	0.356576898880296	0.309826811785106	-0.516745733608209	0.416484372088385	0.0293374822282355	0.354511306825891	0.658660956979728	0.392004177075228	0.533915425428191	0.137523311497807	0.477615182736429	-0.465073724856167	-0.139299166633621	0.547725410568898	-0.411549915119113	0.544571730632726	-0.0063792437256075	0.222515850665909	0.217073286767596	0.399051716079256	-0.138382857453868	0.22861156363006	-0.375476482188763	-0.174953854653536	0.215741950419684	0.0704779772643252	-0.0979529660920626	-0.670346463715446
REACTOME_R-HSA-189200_HOMO SAPIENS: CELLULAR HEXOSE TRANSPORT	0.000000136353885928045	2.47239e-05	5.72695030450892	0.273757	21	-0.143515	0.130241	-0.391074069902109	-0.30233119249909	-0.428345997375106	-0.25195838131545	-0.117730366217296	-0.111146292180584	-0.0782010018140362	-0.117361665941241	-0.0896527617409008	-0.0321484184849184	-0.112842187744643	-0.0880737497690653	0.143100099421375	-0.23240850772466	-0.0510224438631634	-0.208119082605229	-0.0730830577639486	-0.00596179580379547	-0.193599409758138	-0.433392228526259	-0.174272557586921	-0.17071269302653	-0.385958928935481	-0.31384450241865	-0.0820914157418624	-0.326252121476108	-0.363366270515278	0.0292516619765363	-0.110057335527533	-0.373645801391268	0.0732791553210444	-0.167562515129261	-0.188258504407254	0.0213887142814014	0.491081122566279	-0.176319178161637	-0.143492392642723	0.0140391591912467	-0.51700178851309	0.154480879048546	0.000546056031666714	0.0552523014247389
REACTOME_R-HSA-8866904_HOMO SAPIENS: NEGATIVE REGULATION OF ACTIVITY OF TFAP2 (AP-2) FAMILY TRANSCRIPTION FACTORS	0.000000132721353636806	2.47239e-05	-5.7332218101745	-0.335565	10	0.101114	-0.23445	0.549455178558063	-0.167915673382046	0.0650094325403269	0.000410709732082348	0.0553926301742952	0.312421561585135	-0.010642710566204	-0.0696082116286444	0.316330151567111	-0.350142654322038	0.143856042412471	0.354235190838161	-0.0716749374327583	-0.277622188399485	0.231106450087925	0.498070026046342	-0.127394633455118	0.178802767494517	0.327703850785507	-0.219709528545739	-0.287513466897585	0.188518654819051	0.405995888048129	-0.362101435626642	-0.157533652944044	0.243514484744762	0.420588007055246	0.284684853077257	0.343754516187179	0.471112926302293	0.134633323872728	0.0942896786313354	0.155326201500963	0.51893225421314	-0.218272804074081	0.526596352790733	-0.388605281724394	-0.191202293785508	-0.0807000415395959	-0.028280914850373	0.333870965499016	-0.307027550542496
GO_GO:0046626_REGULATION OF INSULIN RECEPTOR SIGNALING PATHWAY	0.000000176245098760895	3.0855e-05	5.66720458266196	0.30201	14	-0.168066	0.133944	-0.19849273167069	-0.330786593449517	-0.345237520921311	-0.138018644262055	-0.26682437905616	-0.515359105881422	-0.478945550512704	-0.192968464546725	-0.0919381784863971	-0.19714434085425	0.0967192877250253	-0.118543452616096	-0.2444762935309	0.00672981856299035	0.030435439971625	-0.0495532571172168	0.0824928936938608	0.0816161247474536	0.083859077328756	-0.443053103761333	-0.412027718229989	0.0807447051932715	-0.368364393723763	0.101482991802079	-0.224252824232211	0.0787703291486089	-0.497959422197857	-0.376876457781043	0.0536767409574807	-0.421607527857067	0.0975372803308408	-0.244545181342192	-0.106746811400328	-0.282374821724698	0.056796505270769	-0.579590395111941	-0.275220245305243	-0.319611221184303	-0.453050853247612	0.522041620937208	-0.090050865747856	0.488067149247455
REACTOME_R-HSA-549127_HOMO SAPIENS: ORGANIC CATION TRANSPORT	0.000000257207359590842	4.28551e-05	5.57871551652172	0.400439	10	-0.243074	0.157364	-0.26100166220629	-0.346531137693859	-0.652887374288168	-0.738532608708544	0.138963774086762	-0.526680856370307	-0.63751520198	-0.192680998496742	-0.402721736009143	-0.57063839925853	-0.459272358144489	-0.0231334788665068	0.482414611144292	-0.187419117477221	-0.625176378374261	-0.19948974717836	-0.454534727014125	-0.201800552734879	0.0734794443072039	-0.627345697067483	-0.437472996349273	0.168528985329169	-0.259298821481719	-0.323227964960304	-0.418509684821183	-0.478113827766763	-0.441670383639641	-0.150899715862256	0.0485427025838691	0.0643191393848452	0.52861286027534	0.429438383981915	-0.388827934719239	-0.19078322167095	0.0655983476889479	-0.480407253426135	-0.0123597743462809	-0.649764494518185	-0.498658852398908	0.364319022157732	-0.492914742490477	0.632892419935881
GO_GO:0090150_ESTABLISHMENT OF PROTEIN LOCALIZATION TO MEMBRANE	0.000000261671773147651	4.28551e-05	-5.57467302746218	-0.28269	13	0.0852723	-0.197417	0.416220939763732	0.35257327860563	0.158406735779137	0.229408863058792	-0.124832525513303	0.23328787554394	-0.216744793000173	-0.0256342072093502	-0.181387024861399	-0.0648552881200663	-0.201704370175916	-0.0872423263239898	0.138337362625055	-0.231240521992743	0.370965239416734	0.452470616922843	-0.315731786826045	0.353432295479115	0.117289416167542	0.125830599862013	0.31653005249318	0.541442775975035	0.0196798737165013	-0.335714683985528	-0.253399868883318	0.0226830623259581	0.401230921075816	0.283120809862437	0.268509462043034	0.149980899284481	0.109401070229665	0.0864320287448335	0.182565018585649	0.230942669099028	0.296756147070281	0.445493426539879	-0.0833429130737733	-0.27859803960647	0.0173466289149888	-0.0543450503374905	-0.369399580201961	-0.334638735503996
GO_GO:0006516_GLYCOPROTEIN CATABOLIC PROCESS	0.000000288042820824708	4.56998e-05	5.55209383629992	0.302145	14	-0.184188	0.117956	0.335318387028712	-0.13949048686342	-0.0265061092293469	0.0868730129262459	0.095881043680681	-0.0483054847378603	-0.422772407665087	0.135522331446122	-0.0260092455918075	0.115023942144614	-0.404863170026192	-0.200265845639617	-0.51012740716375	-0.067218228360562	-0.0462847327234324	-0.0688438493124137	-0.137581868738404	0.017153843217268	-0.497275006278328	-0.324154264969867	0.0978891403912302	-0.16033827620795	-0.337523475005442	-0.36436126785892	-0.107875482386679	-0.484838066373398	0.132804080855165	-0.269077253635928	-0.469786606387219	-0.111694063492244	-0.301159556082386	-0.130442640714538	-0.138351256808854	-0.290259848385549	0.357598685527502	-0.366146365696354	-0.411294480586422	-0.624300687412735	-0.538181568578393	-0.540493661290116	-0.359954564977946	0.517672970511499
GO_GO:0006261_DNA-DEPENDENT DNA REPLICATION	0.00000030979676102597	4.71696e-05	-5.53494643781662	-0.331051	25	0.146074	-0.184977	0.513933123486866	-0.0996567505065144	-0.201604435755898	0.016067536997101	-0.207692594978891	0.483770838088285	0.222444086702255	0.00742967000533584	0.175707611107654	0.420510087738591	0.185898128866321	0.15578345660612	0.469395459489179	0.263126876817462	-0.49541097275357	0.207566762731794	0.177374647110571	0.150534261015873	0.151645812678788	0.0475523537265126	0.297556222452549	0.132886396986602	0.193447998522249	0.485521728549371	0.308672699351034	-0.474812664767166	0.114348123092308	0.20832693802398	0.0663332363203623	0.430096524968523	-0.160796336494577	-0.229433220762777	0.517473966309788	0.213926589564873	-0.340047509988855	0.412156860664704	0.0414093104673078	0.538570408702325	0.557694250456019	-0.311137250369368	0.34244806190961	0.0526350577975425
REACTOME_R-HSA-5651801_HOMO SAPIENS: PCNA-DEPENDENT LONG PATCH BASE EXCISION REPAIR	0.000000315888729885149	4.71696e-05	-5.53035618350137	-0.431886	21	0.175401	-0.256485	0.505630084541531	-0.126387791385895	-0.411998012532099	-0.316338811152205	-0.586686608824222	0.542421488822473	0.215583076325623	-0.3662051674763	0.528818528338766	0.364196506683533	-0.192425219749955	0.529158917896359	0.498908407127485	0.0569399020918899	-0.382590481496169	0.439161984620355	-0.147685917669324	0.544194585468189	0.386176141216441	0.223899080654427	0.633168106627597	0.414177804421938	0.449839323998516	0.666323447087478	0.573289703268466	-0.481137639075882	0.0888883675147231	0.470354794089428	0.0566779616089073	0.722844092802466	-0.0585626164852763	-0.51575015161727	0.512278848027987	0.276103040700437	-0.32960616692424	0.351455592627487	-0.110039781160624	0.136635943615358	0.745935593568436	-0.249070888470697	0.532878449071603	0.0253946496417234
GO_GO:0002862_NEGATIVE REGULATION OF INFLAMMATORY RESPONSE TO ANTIGENIC STIMULUS	0.000000375817984926462	5.02113e-05	5.48933497981765	0.34874	10	-0.225237	0.123503	-0.152754635435937	-0.059072449329697	-0.46455034561221	-0.323004433048021	-0.578719223229855	0.0271515154748505	-0.557679631372279	-0.470689863639434	0.148250746166846	-0.426638863732319	-0.347412075150131	-0.14291140588845	-0.488003048211313	-0.550319064760152	-0.465481044024635	0.178446181664019	-0.336315372469482	0.182453442373294	0.114599289853813	-0.345165296627827	0.154569898983797	0.0711073963696603	-0.377092965731677	-0.155079951191397	-0.475831072830849	-0.310549194587678	-0.22636142290584	0.0895966708162654	-0.533758646699972	0.634798337752781	0.040275108709162	-0.61436457254649	-0.240225924013829	-0.420443637319879	0.28093794509575	0.0375265298788201	-0.633353139492242	-0.550445077447358	-0.45096918238268	-0.0623764267554172	-0.434866021218459	0.428585636568705
GO_GO:0072657_PROTEIN LOCALIZATION TO MEMBRANE	0.000000370854219604368	5.02113e-05	5.49247940382921	0.271498	21	-0.1558	0.115698	-0.343640919687871	-0.248686241044457	-0.247778842556074	0.28000603473328	-0.00904113861778266	-0.154219344075763	-0.156630257958179	0.190207294826326	0.0696808414714579	-0.420311124453392	0.245535614249972	-0.207927346343773	-0.147179388378279	-0.246108989265894	-0.217873660111783	-0.114237432507981	0.112890972230731	-0.131378135437742	-0.407509426344024	-0.322145128511495	-0.456288244530885	-0.189423684748068	-0.206760166189798	-0.189179417895769	-0.572084514629024	0.120888331029438	-0.348577211250103	-0.279460486449803	-0.0150430823068042	-0.352121161118634	0.231157175214513	-0.190526154548194	-0.2346136423304	-0.291969283819195	-0.0119853757211601	-0.248816291578644	-0.405076368205115	0.139587048246339	-0.340693268691223	0.0959074121118627	-0.166378844296477	0.168435223176679
GO_GO:0022904_RESPIRATORY ELECTRON TRANSPORT CHAIN	0.000000374968472907515	5.02113e-05	-5.48987022395852	-0.352591	14	0.132243	-0.220348	0.422389349352279	0.379872859019862	0.387282897278476	-0.275703106378698	-0.289497020654614	0.169391602899413	-0.0162688840945564	0.0385608036320441	-0.345177153766992	0.124462178336818	-0.453279566588033	0.319162653752839	0.477329360511646	-0.425755773593279	0.404891953259477	0.259295532350048	-0.486110174796007	0.341122936767951	0.61318299465061	0.230935580275936	0.373584310492439	0.59201836191019	0.467427329584792	0.0699722737711574	0.29276161896717	-0.198471586669686	0.450551173506452	0.467856165165066	0.438666423556035	0.478074179786567	-0.0814445253968425	0.265270246411423	-0.202722075724536	0.0409306484180672	0.00907902599839261	0.158711853345509	-0.144023150455387	0.0264912566175202	0.326273691387627	-0.103416781511848	-0.181720230703809	0.145067587429413
GO_GO:0006081_CELLULAR ALDEHYDE METABOLIC PROCESS	0.000000369042737158268	5.02113e-05	-5.49363722834232	-0.439601	10	0.135619	-0.303982	0.328246226506702	-0.408493172643367	-0.257727284079787	0.38075628955365	-0.616307791159299	0.328066609978948	0.149196861611583	0.353642898789859	-0.205914701823992	0.142914137374561	-0.180222909195194	-0.122651216531365	-0.115250897915236	-0.445349194049224	0.627868714866019	0.33243615646108	-0.588654217574776	0.673770440901721	0.681752167344613	0.607078876915805	0.685479566346656	0.416641033811918	0.430174494872802	-0.510539800960987	0.174289340595641	0.00346797607991067	0.461785220922399	0.502433735905461	0.316646064710408	0.324538865020723	-0.0974132492619412	0.407830934157937	-0.439281946054958	-0.00245257822486333	0.601908957518359	-0.0466583692225983	-0.495439553941847	-0.22826430046609	0.491288698778893	0.28397126549341	0.61480206042636	-0.196514866542344
REACTOME_R-HSA-168643_HOMO SAPIENS: NUCLEOTIDE-BINDING DOMAIN, LEUCINE RICH REPEAT CONTAINING RECEPTOR (NLR) SIGNALING PATHWAYS	0.000000413625639039322	5.2731e-05	5.4666419010059	0.236387	55	-0.144445	0.0919423	-0.0451755569572982	0.0185543597611314	-0.151411258957568	-0.176518253704021	-0.350298371538571	-0.212365180853096	-0.398964546286925	-0.211089172813859	0.0057286777167036	-0.165358858441834	-0.435553245841493	-0.338546546013464	-0.332486356344905	-0.107022784376819	0.125247761827584	0.244465041647487	-0.211508450578629	0.224088621179828	-0.404375745164323	-0.179732667634898	0.21490765509134	0.114822564010879	0.0439580095914529	-0.0381103957473318	-0.346726120663837	-0.164478546718513	0.105960133974153	-0.0906141568888345	-0.293964360587573	0.037371387960781	-0.140573533556353	-0.437813113955101	-0.0158629948018326	-0.349679634377164	-0.080444030596424	-0.0292128341730898	-0.272927665563713	-0.375390186629974	-0.218673707376038	-0.220582585581499	-0.261886631410899	0.258995775841206
REACTOME_R-HSA-5696399_HOMO SAPIENS: GLOBAL GENOME NUCLEOTIDE EXCISION REPAIR (GG-NER)	0.000000415449977349191	5.2731e-05	-5.46559903463959	-0.287568	84	0.121388	-0.16618	0.36679600162068	-0.282005323966342	0.13814796687121	0.0398974405030133	-0.354242301472044	0.421071011493108	0.164653204000453	-0.16893578050016	0.234226392381867	0.125425395739495	-0.103608149647989	0.296685929470147	0.368628698376885	-0.168593916411754	-0.0195622606654942	0.221146270135383	-0.0797019303165426	0.269985735831828	0.232743468564185	0.0885677912390201	0.376240992697199	0.327011260525723	0.224504862855713	0.391491785922533	0.460245323865435	-0.318863802577636	0.160551315431145	0.40150782386079	0.166243176000846	0.535943410155097	-0.282434781379609	-0.289692767922578	0.208531940104765	0.167987865250435	-0.206658051470207	0.25706880157809	-0.0452438910908528	0.222493848594178	0.487674215280983	-0.137860194076562	0.0788301635457884	-0.191749251846581
GO_GO:0051770_POSITIVE REGULATION OF NITRIC-OXIDE SYNTHASE BIOSYNTHETIC PROCESS	0.000000451896510137615	5.54084e-05	5.44565537980641	0.384751	16	-0.336941	0.0478102	-0.325976076663292	0.261957736004227	-0.278072800473103	-0.415986215974741	0.13563555383744	-0.584202021163952	-0.648412326717619	-0.113164583026025	-0.519031612705541	-0.42587362575451	-0.378836530696502	-0.695127206403488	-0.668531920696481	-0.411965808357325	0.0705048850747399	-0.0456910825198697	-0.393499713015168	-0.451550026650557	-0.635713419533778	-0.525212498511948	-0.364385567491972	-0.412481089538139	-0.322878120872596	-0.0738076143961085	-0.714929119110526	-0.0904120775515326	0.0385293481596133	0.0733751546290515	-0.0268536073033331	0.0136454474035306	-0.57121153883448	-0.368251176293881	-0.296985051616668	-0.518607822543353	-0.122908017875278	-0.0530759415727994	-0.623082552214455	-0.540398793413187	-0.585099375641549	-0.623934178925341	-0.582081836038657	0.476141798757696
GO_GO:0007084_MITOTIC NUCLEAR ENVELOPE REASSEMBLY	0.000000458371714351869	5.54084e-05	-5.4422779371561	-0.40348	10	0.0866611	-0.316819	0.404755722762649	-0.101923826649941	-0.0731908071434731	0.121742475629248	-0.227976781520565	0.359699858497674	0.0789730895225623	-0.586197488146065	-0.0677792849664102	-0.236064837104015	-0.498667231632875	0.128464175015342	-0.295781272949004	-0.615576264613698	-0.198000959650853	0.589572102942491	-0.64099554423092	0.622816338009189	0.437082774310554	0.352564753063066	0.550041348720379	0.726645057588503	0.570836159975866	-0.0353062974251261	0.0683166515235547	-0.144061264522652	0.49730203601306	0.408569587792149	0.247767153160908	0.747815705472461	0.0738032939248179	-0.254766336823736	0.26973982440931	0.190582984297246	0.0725930622185896	0.594876730226381	-0.395564999619792	-0.289216735011017	0.511364979269068	-0.196174317483079	-0.215578360099919	-0.580661643582011
GO_GO:0090502_RNA PHOSPHODIESTER BOND HYDROLYSIS, ENDONUCLEOLYTIC	0.000000522211781347502	6.16574e-05	-5.41128012772808	-0.225627	63	0.0746464	-0.15098	0.388876220815341	0.204154022718847	0.0711957384635908	0.0694146448960181	-0.384904998272288	0.115924495702458	0.201180005125354	-0.218212831129437	0.187531540307832	0.0688104271611876	0.0818445105676434	0.199103798173181	0.241863783342647	0.0649115187796952	0.106901526835124	0.162481216495072	-0.117152043185208	0.377311233008057	0.165182561734436	0.00219405357081578	0.271761433320144	0.259668226913672	0.165668521376965	0.161920743975705	0.118603828138691	-0.378350713703459	0.0166836454698097	0.237749925751214	-0.00780679222202377	0.24527234798986	-0.172435656336133	0.0399306689400384	-0.256251881802662	0.262221162811637	0.0945015444863183	0.0533523331094746	-0.180685318983727	-0.0409579164867037	0.259712045084848	-0.00401120896540749	-0.0746573144626773	-0.326681436511679
GO_GO:0036444_CALCIUM IMPORT INTO THE MITOCHONDRION	0.000000537907250448124	6.20672e-05	-5.40422930749428	-0.374362	11	0.131129	-0.243234	0.249532194354036	0.40694588049872	0.278154222359926	0.0800743413559475	-0.475899977708498	0.0694286487685609	0.0840528151960788	0.493334615778116	0.296177171185427	0.444685860253831	-0.170055765491324	-0.405107542146657	0.281436608648389	0.0477795708252636	0.605291417819739	0.479088472188428	-0.410912746214419	0.554732767814742	0.443393714955095	-0.177951058716171	0.271232676023705	0.330798334058558	0.153890421049233	0.269675810505095	-0.0751054613461294	0.364633205193241	0.505333718314121	0.514977955058457	0.36731104956527	0.361045871309275	-0.406299994827004	-0.413281292104517	0.188754378024322	0.115682487548335	-0.270033140571288	0.0731766695094567	-0.566622948630856	0.220792783225577	0.496325834356438	-0.563656621527697	0.263456617882684	-0.243744606355781
GO_GO:0006103_2-OXOGLUTARATE METABOLIC PROCESS	0.000000582609684419642	6.57313e-05	-5.38520091868726	-0.341322	17	0.0679972	-0.273325	0.527134739037067	0.495549697681525	0.39612488886126	0.00358870706598335	-0.405210451787907	-0.504637563778194	-0.0796679551427569	0.204908548900768	0.148214242265777	-0.173523700414244	-0.361243674044065	0.275903379390514	0.334320105155205	-0.0548163132146904	0.377100410724255	0.352171220017365	-0.567813121313815	0.206910878527528	0.634011242709136	-0.00177721643599366	0.283322092488397	0.41835024021806	0.392213448435169	0.223776178851102	0.421799212333295	-0.292880908433892	0.399780233701228	-0.0810964305504887	-0.159800756284189	0.217125560939668	-0.163085614482993	-0.238580789539274	-0.119672054749071	-0.294610098715926	-0.183716046392779	0.25705398143002	-0.415949971540872	0.0138706186779283	0.193349565260879	0.142544367492933	-0.0331548654994178	-0.0103818982443888
GO_GO:0007252_I-KAPPAB PHOSPHORYLATION	0.000000616003892275619	6.65415e-05	5.37189791059725	0.302331	11	-0.208582	0.0937485	-0.312203189567231	-0.380973205369617	-0.599696738430724	-0.184080146164401	-0.0794204069064421	-0.524582796965465	-0.157333640922909	0.291021135202319	-0.153497712414466	-0.312109249964841	-0.232858986064156	-0.665552813845333	-0.178248235673571	-0.0547384124710733	0.305892429180603	-0.200506433245931	0.0989383866938831	-0.250932682069521	-0.569987916338524	-0.337039229292467	-0.0818734488568988	-0.198334695478396	-0.228624835382951	-0.318394637184335	-0.331496630855913	-0.126310407683182	0.0627006035717354	0.382371615666724	0.424263422667308	-0.264891201554901	-0.195123726306892	-0.0273465461071745	-0.416274743649629	-0.525469561274972	-0.112372026502734	-0.592591038713037	-0.427133313191456	-0.185326262477495	-0.36123354772925	-0.0939233292182268	-0.436587864660787	0.375593856649386
KEGG_hsa00062_FATTY ACID ELONGATION - HOMO SAPIENS (HUMAN)	0.000000607680147207635	6.65415e-05	-5.37514642620656	-0.273474	27	0.0271447	-0.246329	0.372334086518897	0.302238271194933	0.21356275297011	0.107106061679097	-0.378578431640358	0.0307538845172486	-0.138446939627278	-0.196203116230045	0.398631028785717	-0.137036519955163	-0.501010686341683	0.136483666289259	0.105086337603959	-0.0600426114499909	0.263278138709773	0.520460655693591	-0.211703385108071	0.354159427032453	0.317904047998676	0.0192861999035093	0.483056570952212	0.142980899435588	-0.106900597983393	-0.163376062296543	0.197053712110136	-0.219974435715368	0.145815998192329	0.222466091863094	-0.0645546394785436	0.2752939198922	-0.223953169552776	-0.0949323847562818	-0.197206873230232	-0.200838640815562	0.166173346798023	0.0424378529879781	-0.375114149896784	-0.376174700859388	0.178353832231882	-0.28016846914894	0.0442316053511832	-0.410611287388257
KEGG_hsa04340_HEDGEHOG SIGNALING PATHWAY - HOMO SAPIENS (HUMAN)	0.000000710924445440232	7.51951e-05	5.33762328748422	0.256847	55	-0.14333	0.113517	-0.157738405743294	-0.260383125271549	0.0423665195488339	0.122886952081526	0.45344578227845	-0.18748531220065	-0.545157413237665	0.167594949925515	-0.0784415851637099	-0.241247134446601	0.100452280368226	-0.208776596862205	-0.290558067470133	-0.0747269874643325	0.101810562765573	0.35082578270507	0.14435816298033	-0.178843129570725	-0.239843590179952	-0.248902542053829	-0.188642048023875	-0.12226948585788	-0.186237851790497	-0.189913687957941	-0.532410557222447	-0.225354161044563	-0.169143723413265	-0.446777684037906	-0.150173923387229	-0.444227689005764	0.0207378215139033	-0.352984685249991	-0.305039144611556	-0.1054635403139	-0.00633852428446677	-0.42042985986651	-0.0639099544250701	-0.227073656720001	-0.49146014911306	0.0642944627093985	-0.10535658883753	0.495677121257934
REACTOME_R-HSA-8949664_HOMO SAPIENS: PROCESSING OF SMDT1	0.000000733104316573304	7.59586e-05	-5.33026283687023	-0.365822	16	0.103083	-0.262739	0.26724117322805	0.4752402444908	0.0974011934367343	-0.250467479203296	-0.549195971503858	-0.1081343953944	0.12597301043763	0.246860815086981	0.402601775052953	0.448199627470056	-0.371851027325966	0.124404252274193	0.106686262413986	-0.407579435288981	0.373438192912257	0.178696396194742	-0.637456087222976	0.498224859126013	0.463962499836702	0.180584360421653	0.5044309271568	0.540919891660318	0.308630622650638	0.233537213976124	0.251218684941865	-0.128112392991675	0.503004864624613	0.629870592733272	-0.212470921243184	0.661572729226887	-0.236204240574178	-0.40766610498205	-0.174156710005038	0.0087148715512769	-0.134469099719768	0.15682225744706	-0.329042506857417	0.224207403719085	0.608402086405283	-0.193822126877187	-0.253821849851715	-0.437668866905157
GO_GO:0000375_RNA SPLICING, VIA TRANSESTERIFICATION REACTIONS	0.000000794666102698262	8.06904e-05	-5.31092208628851	-0.307002	25	0.125249	-0.181752	0.554973563448555	-0.131268128045379	0.0580894728514481	0.0725312297404165	-0.418861071451142	0.636524357517306	0.212383447615222	-0.176008508192424	0.138899634086527	0.0245111869241936	-0.120135294644537	-0.00324377525834821	0.14831810449993	0.4539901867341	-0.0163090474046574	0.287604089899854	0.282039619604515	0.185858735947173	-0.0124720192161524	0.030628865724865	0.264423016094843	0.427340496912425	0.281291376174066	0.455639674840405	0.341772120876179	-0.488898843203974	0.266834055375958	0.125880516251434	0.364137832916545	0.52991757438601	-0.328056792593107	-0.0880978228470622	0.0141709151924525	0.175431775287516	-0.168927988629809	0.236103216246801	-0.0872871033761817	0.156669478689325	0.370789400153486	-0.269044789514974	0.347073692708419	-0.206421616195179
GO_GO:0038110_INTERLEUKIN-2-MEDIATED SIGNALING PATHWAY	0.000000873630736091574	8.69691e-05	5.28815749089059	0.39544	11	-0.21787	0.177569	-0.426159940319354	0.312924209000951	-0.412976868862161	-0.377049093394609	0.0748617855978427	-0.52359728621043	-0.651159258585486	-0.214840573215688	0.193192997821095	0.115763680822666	-0.411448418887234	-0.530038956020755	-0.453470220757609	-0.221684943587085	0.383210403631299	0.0149569718375082	-0.440527047036936	-0.244871736128108	-0.438936870794515	-0.0948993743356839	0.264549473842396	-0.0137402965209056	-0.321363623087007	-0.358388953075853	-0.693965664016009	0.176519397712476	0.363749046451483	-0.521717457518441	0.0604466363482543	-0.375553639823744	0.296165531662674	-0.507154137778246	-0.463356764946556	-0.51991393279253	0.165497996887216	-0.605826382706892	-0.395800219866007	-0.692117981586812	-0.268455686019344	-0.00301588130163599	-0.172483152122092	0.446997146301315
REACTOME_R-HSA-73933_HOMO SAPIENS: RESOLUTION OF ABASIC SITES (AP SITES)	0.000000942311628140047	9.02663e-05	-5.26993977443046	-0.337513	36	0.149014	-0.188499	0.404281761371523	0.00202156574731507	-0.157805858554473	-0.152469356687455	-0.458091113504948	0.457634827213847	0.261148503182756	-0.341590194814036	0.497832369888022	0.353005917416195	0.0330468937799567	0.386848583777182	0.425796599056322	-0.122836104307843	-0.394387206613728	0.261153259284199	-0.0826354612005878	0.29349761179882	0.186271093723547	0.229952139383953	0.528527212830192	0.430527858170742	0.37949825669878	0.412209675512792	0.431757403261704	-0.377035298351304	-0.0379849397572179	0.33240982913752	-0.00371544262276927	0.627887041674903	0.0237153835083242	-0.375092926949566	0.290593777020601	0.304293796494463	-0.280451066360307	0.309075521449013	-0.151175851118072	0.173215544347971	0.667009536013705	-0.0295441334157865	0.371190824914947	-0.0778138798214205
WIKIPATHWAYS_WP3345_RESOLUTION OF ABASIC SITES (AP SITES)	0.000000942311628140047	9.02663e-05	-5.26993977443046	-0.337513	36	0.149014	-0.188499	0.404281761371523	0.00202156574731507	-0.157805858554473	-0.152469356687455	-0.458091113504948	0.457634827213847	0.261148503182756	-0.341590194814036	0.497832369888022	0.353005917416195	0.0330468937799567	0.386848583777182	0.425796599056322	-0.122836104307843	-0.394387206613728	0.261153259284199	-0.0826354612005878	0.29349761179882	0.186271093723547	0.229952139383953	0.528527212830192	0.430527858170742	0.37949825669878	0.412209675512792	0.431757403261704	-0.377035298351304	-0.0379849397572179	0.33240982913752	-0.00371544262276927	0.627887041674903	0.0237153835083242	-0.375092926949566	0.290593777020601	0.304293796494463	-0.280451066360307	0.309075521449013	-0.151175851118072	0.173215544347971	0.667009536013705	-0.0295441334157865	0.371190824914947	-0.0778138798214205
GO_GO:0019228_NEURONAL ACTION POTENTIAL	0.0000010878254063258	0.000102276	5.23529080742523	0.306403	28	-0.200557	0.105846	0.0574351810070654	-0.344675792869262	0.065964015149561	-0.106934571146396	0.502059669792718	-0.448766710275559	-0.486605420826915	0.317290522536029	-0.0422993486399074	-0.461590114060857	0.265246971083284	-0.316185201982709	-0.465648573527776	-0.176913299173071	-0.0727450261687343	-0.0900845182999125	-0.0846290400390462	-0.260435494228086	-0.0821499175939471	-0.324637788899492	-0.505239960505923	-0.283541697055877	-0.259813772401066	0.0374569283485362	-0.348996602851568	0.215987625217819	-0.415608821994104	-0.440131110807069	-0.475431093515891	-0.492334654118372	-0.106350688246945	-0.341894936103901	-0.133844212520869	-0.298989202777687	-0.0601218091199292	-0.416106968094033	-0.125602343639591	-0.436264793705586	-0.624382648927391	-0.004230099073817	-0.151094773660531	0.464179201916753
GO_GO:2000347_POSITIVE REGULATION OF HEPATOCYTE PROLIFERATION	0.0000011438786234932	0.00010559	5.22314217870579	0.326554	10	-0.221728	0.104826	-0.41699541526079	-0.129496535817304	-0.190846951621002	-0.159952606360069	0.1723278642851	-0.508564099382342	-0.291530205318255	0.22828980525977	-0.354785602366139	-0.419365326064744	-0.213650571344364	-0.280870770831639	-0.377302777916487	-0.289977560104526	0.103194505771173	-0.0308917160800209	-0.107984677363077	-0.419888042136184	-0.289135709295328	-0.551576568729873	-0.0769380892461129	0.25068372980667	-0.481806175245206	-0.399058713556827	-0.438390614816812	0.389616300357706	0.382700323703784	-0.57204170817555	-0.521466454601	-0.249043041615689	0.220460344601091	-0.488415867782359	-0.28081524089817	-0.358651288543163	-0.146320597831784	0.360422106125655	-0.397902362534412	-0.485837299505139	-0.568162028675963	-0.60104897327873	-0.0998344613863148	0.018258763509946
REACTOME_R-HSA-5654228_HOMO SAPIENS: PHOSPHOLIPASE C-MEDIATED CASCADE; FGFR4	0.0000012512813834997	0.000112576	5.20140983769164	0.313363	13	-0.172212	0.141151	0.0927921593396462	-0.332196637298627	0.1303425555245	-0.404641978030025	0.10475820560542	0.0375339296073576	-0.607861680150385	0.181918658836437	-0.0590772067023997	-0.689621495107917	0.186893621412441	-0.323956504465557	0.167111133469458	-0.176534755695537	-0.341129393973416	-0.458112351517342	0.0694217428216546	-0.173153131276824	0.109148149595474	-0.255129527406815	-0.433665865266797	-0.20858820767173	-0.633630730530397	-0.373807178584273	-0.388554327951886	-0.227263736822325	-0.563062232002365	-0.469130536177328	0.243594925802283	-0.23515794737595	0.152300711991579	-0.301434464883927	0.479204827943147	-0.391313277292406	0.0486431476370134	0.137361638649538	-0.122982843998393	-0.159683809647639	-0.423341487346705	-0.307687624317717	-0.140989809258553	0.466480093015825
GO_GO:0006139_NUCLEOBASE-CONTAINING COMPOUND METABOLIC PROCESS	0.00000126390575929622	0.000112576	-5.19897621900927	-0.247073	52	0.0832147	-0.163858	0.428312568693046	0.163736590243496	0.169764669850215	-0.141330255713169	-0.339289451354605	0.0120854930823034	0.273698775773007	-0.17726942882849	0.323594039080544	0.123296064776983	-0.487880635686042	0.140296525274967	0.244851464834912	0.030136720176936	0.34613020207226	0.445783955927354	-0.116573754898413	0.218349129179471	0.0536676231268662	-0.217034344511795	0.296030570066073	0.389479673634856	0.263270992416012	0.0855397064427486	0.261627168647917	-0.195385916278821	0.317945369017218	0.375073573359485	-0.116337335054869	0.427910425202028	-0.0884876251806269	-0.220628898257366	-0.160910503181558	-0.0554884443981146	-0.0945985149752945	0.0510115754203952	0.0283440717959015	0.0381189588864311	0.324966045785192	-0.193016150276644	0.183010597784049	-0.217823517373081
GO_GO:1903588_NEGATIVE REGULATION OF BLOOD VESSEL ENDOTHELIAL CELL PROLIFERATION INVOLVED IN SPROUTING ANGIOGENESIS	0.00000132179284875989	0.000115702	5.18811325576368	0.215963	22	-0.0824288	0.133534	-0.0812024502043518	-0.0396022851962065	0.118965912129	-0.137355323847391	0.0629226589512359	-0.206069397947958	-0.272132889885289	-0.0229790115230375	0.133913376694229	0.00663564655211962	-0.0495181959457226	0.0640439370015429	-0.185215979171709	0.375761755427931	-0.0914298487658848	-0.145543221102092	-0.139132540494224	-0.0168888965784703	-0.173691504693463	-0.471011542669047	0.0625509353713727	0.0416491888750785	-0.158557349625296	0.0959748156916616	0.00504153863069913	-0.0222238335547363	0.0163570753735758	0.0649423116246201	-0.141728487417264	-0.132609429446956	-0.122304439168606	-0.422284703605112	-0.334020372896072	-0.295867578718805	-0.0419063602482266	0.136077573478471	-0.0443218881258501	-0.197806287482646	-0.235324994907241	0.0120470810834807	-0.395736613873462	0.300310431299993
GO_GO:1905064_NEGATIVE REGULATION OF VASCULAR ASSOCIATED SMOOTH MUSCLE CELL DIFFERENTIATION	0.00000143691623394503	0.000122914	5.1678270794784	0.267789	10	-0.133679	0.13411	-0.306478159169908	0.112794917470756	-0.296000311222402	-0.485457177436885	-0.209853515667451	0.193278061448241	-0.495719157087123	-0.0805744216260346	0.506311915281932	0.121096964006447	-0.0985034005105985	-0.43741166724141	-0.345586036659379	0.194548375276265	0.00660137688824153	0.191165958495079	-0.0804810411773828	0.176656081311409	0.368441058948599	-0.395399859313732	0.117582793616814	-0.436389420777791	-0.314090007307484	-0.248767353849674	-0.32400499619247	-0.226621318372502	-0.0766574694355294	-0.364162932192839	-0.511391236714755	-0.246109313115076	-0.0494137610001195	-0.255007346308344	0.22022102798509	-0.123561440592671	0.0882222091242482	-0.195932949360496	-0.0540035073733027	-0.431541631440328	-0.376580970939948	-0.028736554475938	-0.283331754870688	0.249783933821863
GO_GO:0045792_NEGATIVE REGULATION OF CELL SIZE	0.00000145259398515894	0.000122914	-5.16518824911902	-0.269286	10	0.122102	-0.147184	0.397728163761492	0.226368457127059	-0.525701686053244	-0.0229595409105059	0.133042842254199	0.145183397764388	0.282125536802208	0.0443189163640056	0.403305358806414	0.322283056682198	0.0653599435681744	-0.00371376090840764	0.325179526016621	0.0442679541275737	0.420711618670512	0.0558226788860053	0.101882910095717	0.192727785877057	-0.0113841445375846	-0.169190896768913	0.0727222740243556	0.352274896555555	-0.0251332726491162	-0.0752642279715134	0.141228562721612	0.0652548411055429	0.0798284136678285	0.283473042762935	0.321756810664955	-0.298452291858438	0.243143463247506	0.0201640975686483	0.373887171537777	0.532890614305475	0.596526822429955	-0.196120374970204	0.0833803291513119	0.0503896229998453	-0.184587180542664	0.295116534690964	-0.153655748003559	0.371095366948344
GO_GO:0010634_POSITIVE REGULATION OF EPITHELIAL CELL MIGRATION	0.00000150415755800275	0.00012519	5.15670147100243	0.20578	36	-0.144335	0.0614451	0.0120498067958821	-0.0751707447754563	-0.0304433254119721	-0.0255701405384532	0.170500862885002	-0.255573367050005	-0.41569515811352	0.171322608747964	-0.189501476200431	-0.379246623552791	-0.0938642551665044	-0.514544294586214	-0.315125698632998	-0.0955845318925785	0.295014038040067	0.0424622073083635	-0.238304086740844	-0.165123385315598	-0.102599849754805	-0.414024387170686	0.0740832141310214	-0.054429435407967	-0.412252607292374	-0.00841947902409027	-0.374204734109869	-0.0290463638076442	-0.0466489284652588	-0.1937084692715	-0.151644493602464	-0.208613861299773	-0.0537041619395953	-0.15657095479614	-0.156116156374287	-0.368124478887282	0.233631955652873	-0.207476721153507	-0.357278645260372	-0.372796619602171	-0.421965900606938	-0.0836541527376868	0.0502125247888154	0.0636742628238708
REACTOME_R-HSA-73884_HOMO SAPIENS: BASE EXCISION REPAIR	0.00000156357865408504	0.000128037	-5.14726721055009	-0.287634	89	0.140862	-0.146771	0.0426050545634872	-0.0831362662969613	0.00143528575936464	0.0766933265315537	-0.343373274128125	0.487424877841265	0.408795973489229	-0.0926381092583163	0.348445609115658	-0.0398621437875442	-0.0934469071599117	0.286332528785318	0.264989568989314	-0.163328570502047	-0.368690304666812	0.377299550568065	0.0228912612602145	0.364298116350173	0.384005487298473	-0.0836260522467517	0.316198216131632	0.317699787087242	0.309142839556732	0.323874495544942	0.341996355862052	-0.233008548368118	0.196848698197841	0.380233725072397	-0.0404679673950892	0.558088718509728	0.0204205164293353	-0.314573693236366	0.155536526306542	0.438772132290657	0.169497603722717	0.332370473896015	-0.262234198411939	-0.0826596244002077	0.466540217541576	0.110772483615024	0.473186909826196	-0.180579753043279
KEGG_hsa00130_UBIQUINONE AND OTHER TERPENOID-QUINONE BIOSYNTHESIS - HOMO SAPIENS (HUMAN)	0.00000160281044993734	0.000129166	-5.14122857027793	-0.348174	11	0.0370995	-0.311074	0.176024745401828	-0.10055104249009	0.314238317753387	0.353795120859029	-0.235067556893476	0.262196738687	0.275872209883519	-0.315879622061526	-0.0836147132575022	0.317012342805907	-0.527548281515568	0.671689716059124	0.270730262019346	-0.168415196575123	0.613122413646968	0.184848639511093	-0.74330903515684	-0.0557297237462451	0.54770159293948	0.327854175621639	0.0588811599613688	0.232769048496696	-0.160557568811201	-0.0972861994080966	0.45678072502344	-0.529568677445593	-0.095697052933283	0.333063794532586	-0.50202763417081	0.210214826654906	-0.493855654242402	0.144581474326231	0.264797411223982	0.249791978108822	-0.29326576103021	0.431261807393847	-0.630753821828766	-0.0525898601856645	0.110215625387671	-0.348027196334001	0.147381893600586	-0.635767801114536
GO_GO:0045670_REGULATION OF OSTEOCLAST DIFFERENTIATION	0.00000182223488409562	0.000144554	5.10990902021466	0.259423	15	-0.200396	0.0590271	-0.0885745963054724	-0.0904683127600081	-0.307615713952334	-0.279448129912265	0.171089432973394	-0.338689641877758	-0.538000983185476	-0.0988265886770227	0.253710835140868	-0.338086870921882	-0.362876694896739	-0.329672802238496	-0.151693700302861	-0.341895142150435	-0.0219421823274586	0.12198926801788	0.130096813584698	-0.185065733372059	-0.271853245906409	-0.358029206058616	-0.359093324350227	-0.252581116943283	-0.0572086268736534	-0.233560391592334	-0.468004810343702	-0.142730409655258	0.0636855818226907	-0.0704864536777882	-0.0772217134402503	-0.168659113759728	0.211424911690554	-0.456621272950537	-0.446611900558882	-0.400885249328333	0.0175079633890586	-0.178316950116067	-0.300590900591743	-0.472614388444009	-0.537101892207182	-0.0665373546676678	-0.394180432194417	0.306349511394372
REACTOME_R-HSA-450302_HOMO SAPIENS: ACTIVATED TAK1 MEDIATES P38 MAPK ACTIVATION	0.00000195690052869752	0.000150309	5.09246492889905	0.225363	23	-0.111481	0.113881	-0.157296263943004	-0.2200638921497	-0.165873268184808	-0.155205854770221	-0.283109122153071	-0.193924796882855	-0.355755686058678	-0.275942699662159	0.104273369153354	-0.365520128864782	-0.349804943260198	-0.108185214748357	-0.0504745439461137	-0.142833252157583	-0.0528344656473208	0.150085151643608	-0.00145212894812302	0.208084058660798	-0.322084782664198	-0.23097289273078	0.118585245284803	0.24068932207213	0.044579083236662	0.0213840380653744	-0.0441313858467858	-0.29412544050359	-0.175134988317435	-0.238476513780121	0.211426988920576	0.266563357581389	-0.0892528595297722	-0.440535182508676	-0.106838466612271	-0.304612753319571	-0.181329012275477	-0.126554574364557	-0.24716925742224	-0.00242088241626356	-0.0610246609203277	0.17776184275305	-0.371233282691704	0.464540030133793
REACTOME_R-HSA-74259_HOMO SAPIENS: PURINE CATABOLISM	0.00000198358671002957	0.000150309	-5.08914772990062	-0.319437	15	0.126331	-0.193106	0.271686127223679	0.200686266695618	-0.0046620567503356	0.201735679465796	-0.342448922052207	0.146566169604319	0.326701188042813	-0.260865623497699	0.180186145891435	-0.244198948196976	-0.021466751266274	-0.222647355771527	-0.12788163758553	-0.328725073641524	0.529508609046399	0.326174922411606	-0.485571100701629	0.517552576928704	0.434618362336014	0.0977477454250008	0.674673038576484	0.703689030622642	0.459846957034912	-0.218957270621277	0.108376296483573	0.0999795025190253	0.127126058512533	0.595300225994041	0.247864250971359	0.339115944071619	-0.160574057324706	0.160418649080627	-0.446317781655353	0.352202332599766	0.284808022137795	0.213062864259721	-0.252490521004164	0.202684453934769	0.417099649574483	0.0741097856072589	0.00287363219757614	-0.154663968077207
GO_GO:0051131_CHAPERONE-MEDIATED PROTEIN COMPLEX ASSEMBLY	0.00000193822194519819	0.000150309	-5.09481314146675	-0.323512	19	0.0628808	-0.260632	0.450425216917948	0.0998084188900147	0.615977582676399	0.14834266356176	-0.454033839610667	0.269763334753548	-0.0582321824774801	-0.253521807414211	0.16111315803223	-0.232038933200481	-0.198553080357738	0.345580551862056	-0.0695057244493117	-0.358004034034587	-0.0226557036282709	0.179352689141969	-0.106832790175627	0.569347958621453	0.0131848080145994	-0.228042774180509	0.443822408822252	0.548496448416743	0.0785965792619231	0.297091759595074	0.129628201873719	0.0463656898441901	0.551366513781982	0.53380482457737	-0.137795558187106	0.60961680211438	-0.230429334573412	-0.231955937577259	0.0472673231609021	-0.481248062447864	-0.304366725559125	0.552687647908525	-0.286766901136139	-0.00387481410855867	0.2425374473044	-0.341019045868638	-0.35718988119214	0.0214473047657074
GO_GO:0051482_POSITIVE REGULATION OF CYTOSOLIC CALCIUM ION CONCENTRATION INVOLVED IN PHOSPHOLIPASE C-ACTIVATING G PROTEIN-COUPLED SIGNALING PATHWAY	0.00000208302747595435	0.000155523	5.07715926285766	0.309241	31	-0.262563	0.0466771	-0.495710248501993	-0.190765531749014	-0.201444618761641	-0.460779967320241	0.196661421311198	-0.573011786150772	-0.405809556446356	0.0872586265716041	0.0270366812988428	-0.489802990131611	-0.207690903106906	-0.473028697924825	-0.571274733038191	-0.271881303011422	0.371920734262932	-0.0343254898156013	-0.39785156989961	-0.157012156211722	-0.297262945534017	-0.192286883969657	-0.246891291563274	-0.529612350331994	-0.592981364050868	0.19959353125709	-0.487699859203323	-0.014803766820696	-0.247691130402707	-0.297227637829628	-0.170502784963087	-0.336457810531486	-0.13469078989108	-0.400485031538632	-0.43705799061944	-0.254761587636405	0.18537025456234	-0.037373343895291	-0.227468598892237	-0.53102475014165	-0.600778774926137	-0.31638447528133	-0.549111931003172	0.20167919071848
KEGG_hsa04977_VITAMIN DIGESTION AND ABSORPTION - HOMO SAPIENS (HUMAN)	0.00000224750280219353	0.000164709	5.0585061043361	0.253042	24	-0.121756	0.131286	-0.34131017089366	-0.204599404400941	0.0813237386815091	-0.318972745621156	-0.462507972129271	-0.101153579852113	-0.299868677614079	-0.190439869353117	0.428215722391973	-0.26102939464383	-0.131110576579002	0.03398951104637	0.0401230543737801	-0.127171220092852	-0.143715773443199	-0.474210644067959	-0.0629681596555239	-0.266672731252684	-0.222511780172977	-0.25576072618526	-0.0620101621601077	-0.11715254535447	-0.47276616989081	-0.0000875331110832822	0.248325968811114	0.0368942278457262	-0.499459238526596	0.206377963947249	-0.256306109710294	0.0926008514246771	0.180758869030164	0.0722984805514995	-0.142244869452614	-0.213497261889794	0.15562692441663	-0.117345500905182	0.0636280779238213	-0.444336386045819	-0.37041600657882	0.0710615976540169	-0.143612843125581	0.118237429129572
GO_GO:0033617_MITOCHONDRIAL CYTOCHROME C OXIDASE ASSEMBLY	0.00000227094977407681	0.000164709	-5.05595617305209	-0.364793	21	0.131801	-0.232992	0.247846515092452	-0.0490964905903961	0.592425626601063	0.389948004083382	-0.532424852795963	0.366335708023025	0.331664651847542	-0.325566089898992	0.333733252358292	0.161221576979618	-0.227831564256248	0.663719386982305	0.62157604822194	-0.532345636368514	0.303300430753785	-0.313878146663499	-0.335023447844475	0.195421317327858	0.435193607065652	0.0515965915848423	0.106511524031977	0.536146006714265	0.49946485397911	0.193886423949496	0.589237761257273	-0.50738945831011	-0.0142636721865492	0.641013484623086	-0.21615001799334	0.651807723784623	-0.142337500762267	0.18019961644195	-0.355384969802955	0.130184143052464	-0.453833859637787	0.656142674845507	-0.0075210994367946	0.196469254353885	0.525184383254749	-0.291998374033816	0.108648278267625	-0.42416307227187
WIKIPATHWAYS_WP4135_RNA POLYMERASE III TRANSCRIPTION	0.00000238520237645984	0.000170559	-5.04388745732251	-0.248798	40	0.106331	-0.142467	0.325707165914371	-0.122855738300687	0.154382771801316	0.133652719215906	-0.334660141409406	0.43789840321138	0.181563296414705	-0.137614872970274	0.40572825113485	0.0412250773659757	0.0879453395619025	0.228262589653008	0.363752123829968	0.081694139497276	0.00781838554959036	0.0860410567698352	0.248428265523214	0.0854429564354269	-0.211076591594902	-0.228726403192574	-0.21380077229704	0.293434315487062	0.272896968005862	0.355341374418991	0.432423469446411	-0.228380533872809	0.0950798811209842	0.358584743318513	0.259945588176163	0.304636561932273	-0.0848166776967421	-0.270553397790554	-0.0518490793301624	0.035658893586606	0.0311590189192213	0.319390030643325	0.0863895313858384	0.194012809115975	0.48184709772771	0.201242031585855	-0.347691072352693	-0.257559595651576
REACTOME_R-HSA-140875_HOMO SAPIENS: COMMON PATHWAY OF FIBRIN CLOT FORMATION	0.0000024637624535967	0.000173729	5.03591212675316	0.28299	22	-0.20345	0.07954	-0.414342297190076	-0.392588080748735	0.101747283198456	-0.341347467547909	0.0320746089012394	0.0826596260939572	-0.624875814565358	0.0381052756835376	-0.00322449205134862	-0.492086907150274	-0.232892327426471	-0.358933965423462	-0.352531286557523	-0.346912642915896	-0.281432521731425	0.0700658546196003	-0.356106543385857	-0.241856459339234	0.194818066520682	-0.0496537330769614	-0.261564875838235	0.144507009980895	-0.427500655407669	-0.174209587564234	-0.328646300873768	-0.136335201789697	-0.478256148022314	-0.2670178031434	-0.524346732897937	-0.201076691068658	0.177099914688917	0.0383969722778694	-0.406651864707252	-0.237099792263069	0.394386953280212	-0.0630179756579201	0.105395008585111	-0.452925990877843	-0.481183519743438	-0.344785576518965	-0.447300694141576	-0.0295356719810863
GO_GO:0048026_POSITIVE REGULATION OF MRNA SPLICING, VIA SPLICEOSOME	0.00000253850543470528	0.000176548	-5.02855143813114	-0.291516	25	0.106531	-0.184985	0.305529788856069	0.140169798540485	-0.0357145830312156	-0.00435970308303277	-0.382419862609996	0.346603360844821	0.415388037583744	-0.277826709527177	0.246095082395637	0.224987582289032	-0.0477999943402863	0.384724804828827	0.219724954084095	0.498532630089665	-0.318377895232673	0.448328253689595	0.422296568293371	0.356910200446329	-0.0881440769671926	-0.393216320097512	0.0401216368311091	0.292150148653549	-0.042678203199413	0.524428284646355	0.557013927160532	0.0198267171706077	-0.241324922658818	0.0153254436487247	0.550146799062925	0.536511292151542	-0.204665832200193	-0.226623786224144	0.0507592297912043	0.148490922430968	-0.203776643892026	0.358448791692375	-0.224998376656113	0.0962750698860512	0.330562290046947	-0.0413843513222257	-0.428259224688942	-0.169974312201392
GO_GO:0002003_ANGIOTENSIN MATURATION	0.00000263672585070962	0.000178562	5.01919388779722	0.325788	12	-0.276281	0.0495072	-0.414170033306375	-0.604818066460978	-0.216875712581106	-0.176891014463547	-0.0191708850893145	-0.420161685944845	-0.727730658407551	0.264268005478315	0.0895591773519631	-0.679011654270261	-0.544347972071153	-0.139728444952219	-0.429336564878161	0.244796299626388	-0.424392365399973	-0.46268134778033	-0.286689090165478	-0.136273191060073	0.0429872262976284	-0.403902564838526	-0.431994215871956	-0.127978010537368	-0.46617273297429	-0.146793334723149	-0.377312412608399	0.0562559405102114	-0.0377930064645861	0.025526108244993	-0.463575824110035	-0.218254732556372	-0.199423910582118	-0.584289211562835	0.106777168468062	-0.713039516244822	0.37650443855967	-0.353026740110099	-0.408579086494899	-0.643005705142677	-0.651684657018673	-0.274490792904089	-0.350601385522281	0.298588807670733
GO_GO:0070986_LEFT/RIGHT AXIS SPECIFICATION	0.00000263780524469922	0.000178562	5.0190929542093	0.272699	13	-0.128605	0.144094	-0.0126835563512008	-0.259259807686423	-0.303456730240636	-0.165515742058662	0.125238512785845	-0.0583504548534466	0.038615491994529	0.614021576207487	-0.20441868693036	-0.22643229834827	-0.306997524645106	-0.545868680684215	-0.225325292482022	-0.0221573742925595	0.0127135947826936	-0.0346638511611	0.380021913745435	-0.276433631938183	-0.334756726626891	-0.313974781076341	-0.489791163943569	-0.490132018100382	-0.103986897940987	0.251032385263018	-0.144872751923637	-0.0245116152896372	-0.319722343435892	-0.211129668740173	0.0427542592135583	-0.501693481238872	-0.126035729854229	-0.232988481473364	-0.162636905304779	0.138904487477249	-0.358726500473113	-0.501484512225996	0.500393899909879	-0.0946348457605319	-0.0716114534801776	-0.0695085934729932	-0.182730091242402	0.254141856697637
REACTOME_R-HSA-5696400_HOMO SAPIENS: DUAL INCISION IN GG-NER	0.00000277677671881935	0.000185496	-5.00642318678989	-0.29651	41	0.113984	-0.182526	0.446977792501205	-0.266012150969574	-0.0641273694244066	-0.117575303491787	-0.460458520980439	0.378838859411776	0.117906317881026	-0.230045280537139	0.219291845015047	0.237522522409051	-0.175018567755062	0.277202241523718	0.397279045675085	-0.101355283351664	-0.134008804106569	0.148504365141851	-0.117188171624721	0.407741985214336	0.300926930961776	0.137760255789486	0.539839377273606	0.187977206665774	0.318698171170623	0.537505952777212	0.463647574853098	-0.3870916242633	0.123440397526358	0.376672376353851	0.109918121456589	0.542424797261009	-0.31182587330235	-0.345498402878961	0.293776528293975	0.0712974896001901	-0.156658202011658	0.189921472636895	-0.0600378936604284	0.229353639904029	0.539324397669811	-0.264447846785286	0.27094962899546	-0.192513171975779
REACTOME_R-HSA-203615_HOMO SAPIENS: ENOS ACTIVATION	0.0000029926744534392	0.000197322	-4.98791779449135	-0.327554	11	0.0738135	-0.25374	0.230311892791306	-0.144487288801494	0.499556588858914	0.066650095305184	-0.286782237367788	-0.382153489663296	-0.185159179975028	0.560076551132678	0.467195942514075	-0.463567682443885	-0.333347014183131	0.279316266536596	0.0651433823145488	0.320080061808061	0.262184268027444	0.5453173476938	-0.0869333317530839	0.625745345914425	0.432261427976499	-0.452381562964656	0.228659637118178	0.0981945851966398	0.154846726171699	0.531171298357407	0.147496881640724	0.32329343989184	0.515559533486231	-0.00854288871070352	-0.0733871953338249	0.406635263931922	0.0187026246829847	-0.553655061461697	-0.216413937495074	-0.2156215357162	0.542427062600734	0.399332737786617	-0.372707957131258	-0.532633294605655	0.0833465048573086	-0.0100258195369593	-0.459352668917306	-0.0529420775707985
REACTOME_R-HSA-5673000_HOMO SAPIENS: RAF ACTIVATION	0.00000309127668087638	0.00020121	-4.9798955893131	-0.234179	33	0.0570226	-0.177157	0.130058700089943	-0.00200785079606014	0.490492309948042	0.136311039356618	-0.150358372258852	0.0351079798946954	-0.27425746276863	0.137533819795176	0.144579895572176	0.0255024967915095	-0.0793854688153257	-0.134910497160487	0.000661775624061473	0.086889811915762	0.279246420063332	0.50046633761615	-0.394390760937127	0.385855646608599	0.0373542058495309	0.0248603091886917	0.275801582094212	0.500787743979279	0.0661878127068615	-0.0095753807492491	0.0691638552604791	0.00535836987717275	0.339018639633989	0.0865035086443844	0.19812289651907	0.15354206881554	-0.226226465404069	-0.187358866013822	0.103079733808972	0.297703488913518	0.149857163043797	0.198089551464321	-0.4435430036797	-0.303210521337099	-0.0952775630214044	-0.192402017848029	-0.0273083123287959	-0.16885912039723
GO_GO:1902176_NEGATIVE REGULATION OF OXIDATIVE STRESS-INDUCED INTRINSIC APOPTOTIC SIGNALING PATHWAY	0.00000351901057080568	0.000226152	-4.94775975646117	-0.272938	14	0.0754406	-0.197497	0.587626003930158	0.377851627748503	-0.123451757911743	-0.00670830742604595	-0.372791568248143	0.282313291214127	0.0396276972431324	-0.221301443784231	0.0943307232219304	-0.185724067645592	-0.0727886935437115	0.291537628568073	0.172955381631544	-0.243330560721506	0.502224393717307	0.346861158752654	-0.0776065862455816	0.464368892595779	0.343971915730274	0.146972484197044	0.275873144874876	0.408038479926675	0.135024259970799	-0.32483768113457	-0.362510719851745	-0.114343936657224	0.0562283461905195	0.0789553955454118	-0.116741315239671	0.407810499166095	-0.0667401661781322	-0.22621596549719	-0.301896278223347	0.0911293656440074	0.22023563373542	0.405550234723904	-0.253693699424018	0.224125681256451	0.115789522434515	0.0274577721293803	0.0668871695661832	0.0943164539504077
GO_GO:0090385_PHAGOSOME-LYSOSOME FUSION	0.00000359908238139175	0.000228407	4.94217003259551	0.302386	10	-0.188233	0.114152	-0.142870491320358	0.272261732952166	0.331845170320656	-0.374900675578229	-0.235603156657499	-0.501072077590045	-0.548649449683416	-0.0598641211596794	0.262325711668295	-0.517800803591346	-0.385457537540439	-0.0166122206915081	0.00777005431047312	-0.446746472236469	-0.238866254364713	-0.127398044998644	-0.260574541663729	-0.0120853492169985	-0.214559047627759	-0.567972028564691	0.280615909238258	0.0632414741826247	-0.576068315229735	-0.409481506847741	-0.0788553668077675	-0.0991181628714621	-0.317859427359587	-0.0959998183160957	-0.283665011885119	-0.410973499668432	0.016696235757105	-0.330764094273208	-0.564257550444875	-0.347806171577337	0.312931680682551	-0.170758573058064	-0.0307738108008601	-0.442997457822073	-0.200128773278469	-0.0944936283141367	-0.160219952055281	0.336605700126286
GO_GO:0033539_FATTY ACID BETA-OXIDATION USING ACYL-COA DEHYDROGENASE	0.00000365223969369977	0.000228919	-4.93852574006692	-0.335694	10	0.125007	-0.210687	0.316993079497486	0.450873868185925	0.187483020536918	0.244628028291118	0.13945068621962	0.120800790378907	0.00441055215312691	0.45033837373628	-0.272238867760947	0.573374369414864	-0.502968109476815	0.0497505465576941	-0.442614431532759	-0.168176491096571	0.408998869759271	0.399469131957449	-0.298705515101206	0.177072881972328	0.194248426682357	0.290690329051103	0.401583873307416	0.57241250008512	0.563523467093571	-0.526752266478263	0.00532668733429226	-0.508683368647012	0.0411296211224182	0.584485790926925	0.436370031229138	0.339029173001793	-0.00816275206871919	0.441205836806224	-0.17638969394548	0.474134916330573	0.511537924465459	-0.141789227778603	-0.490927227366788	0.0248328744125514	0.186820514414319	0.169276440265217	-0.0975625276777668	0.178115796720456
GO_GO:0097104_POSTSYNAPTIC MEMBRANE ASSEMBLY	0.00000389036385574067	0.000238667	4.92281073706494	0.336858	10	-0.226755	0.110103	-0.0967828897883738	-0.553630593194066	-0.441898671615506	-0.344847438972138	-0.06776551051337	-0.580471292652293	-0.456590292243913	0.463842420646225	0.0329676233126772	-0.461734702072148	-0.25185263171109	-0.0789167499090744	-0.053797218503347	-0.0228704331573761	-0.627150873355103	0.17680916447219	-0.132917256520277	-0.149113570239227	-0.524561389493591	-0.412545553873291	-0.385265193493841	-0.141510323150408	-0.380368328267372	0.300287962296879	-0.210052562831613	0.155204610689039	-0.298533339374518	-0.420915280341795	-0.3568817923396	-0.530217927196309	-0.134304776527084	-0.381074737763796	-0.241154251191691	-0.135322380020392	0.275805101867961	-0.201708620504429	-0.185981172304392	-0.456931963734541	-0.59797385810004	0.0650457218658574	-0.451288970563808	0.504512791769971
GO_GO:0006446_REGULATION OF TRANSLATIONAL INITIATION	0.00000390178550310313	0.000238667	-4.92208073400547	-0.29187	30	0.121157	-0.170712	0.354572573486148	-0.148884744057959	0.618814315006776	0.303929918570115	-0.0434075266835684	0.422600291153391	0.0929161327626879	0.0558329880944282	0.119968084976091	-0.146722327540207	-0.0198360749016175	0.122231407526162	0.211161051774332	0.129187963714701	0.560592178577433	0.0903373293637068	-0.119019891831951	0.49954545074505	0.0640687393737102	0.259233268983774	0.405728116728764	0.526598719915537	0.164647091179655	0.0930794317766296	0.452636399221217	-0.0565605076277439	0.0749841232649429	0.428628025368705	0.00990703423122899	0.394377542820357	-0.401344077448321	-0.326592344517383	-0.372657683717627	-0.129128183620812	-0.0324354920166701	0.30537675568548	0.0154118747431711	0.285549629156708	0.332165752698108	-0.191975916374705	-0.438060173653802	-0.151534760905139
GO_GO:0000079_REGULATION OF CYCLIN-DEPENDENT PROTEIN SERINE/THREONINE KINASE ACTIVITY	0.00000395861550991472	0.000239261	-4.91847918067017	-0.242157	60	0.0527291	-0.189428	0.435917661667389	-0.125704381499384	-0.0649783331631164	-0.0171602819026938	-0.347517352457585	0.187357712976566	0.0533402754342784	-0.298627427799008	0.0473150127703844	-0.188127792547748	-0.172149974553282	0.0188618180427095	0.249940912940308	0.0113021021053341	-0.333987266533583	0.287054691336617	0.000130179858846224	0.401769177489926	0.258556912064385	-0.374735729251245	0.179614980404057	0.395844181552826	0.347514776423782	0.080145402017684	0.297068739417257	-0.318726037869188	0.238904153213704	0.262993390077689	0.261586353145806	0.462196869668571	-0.123060872206721	-0.306567804339832	0.104944455494322	-0.0448076231045781	-0.295965023747373	0.170580810137679	-0.0267525392360284	0.126581926916445	0.370853517423844	-0.178458779205262	0.128843096612788	-0.0739346688062147
GO_GO:0032695_NEGATIVE REGULATION OF INTERLEUKIN-12 PRODUCTION	0.0000046138572272691	0.000269248	4.88024701189062	0.402279	17	-0.326262	0.0760164	-0.305082703902843	0.200674422907833	-0.404201828454589	-0.654234339786385	-0.187800461843001	-0.532299077796293	-0.739575773362406	-0.412770231444843	0.119939425303643	0.25027810261777	-0.554738211089383	-0.677568725822478	-0.705276101036526	-0.325499151160654	-0.129601634018491	-0.133656086543619	-0.502641662987632	-0.0638334287454165	-0.472083877309809	-0.355731255575809	0.290395379656222	-0.569542361122296	-0.537903855948686	0.357370414895925	-0.657369977771402	0.00672451227922188	0.218492994324062	-0.0557930438248815	-0.539788166570258	-0.374900685866181	-0.198050557754093	-0.801069700099385	0.20000754191573	-0.584904739441467	0.336831848800902	-0.514588069240952	-0.63719932482693	-0.792916949663293	-0.629742632854117	-0.548239024526474	-0.758865804392208	0.172230777528182
GO_GO:0007286_SPERMATID DEVELOPMENT	0.00000458184639336233	0.000269248	-4.88198810214956	-0.140444	82	0.0325184	-0.107926	0.156761752141987	-0.0219643301399745	0.0699000041753033	0.1479767133782	0.000925138295961941	0.00715064914942004	0.251499667163244	0.0150785793279881	0.115603345455124	0.0399922677592527	-0.120109981607052	0.0015964380863186	0.0940449438111015	0.0891109754760266	0.0645994416134422	0.269331849437417	0.245792356966935	0.115348511021527	-0.0827744449014771	-0.0361021885574625	0.0284012524565826	0.0225865026448485	-0.0291685916717326	0.109758626772187	0.119367854178332	-0.0197249509223384	0.0480884052518488	-0.201217909980113	-0.0370261540636713	-0.0528939119445892	-0.093737510355907	-0.025923598933275	-0.0859109469412522	0.0962321234066446	0.0172805513377282	0.0652256853659806	-0.138557085516115	0.0881399984138244	0.181262762075995	-0.24067017630198	0.0579814693082321	0.0285377749734344
GO_GO:0021762_SUBSTANTIA NIGRA DEVELOPMENT	0.00000454949477617512	0.000269248	-4.88375980656084	-0.210368	46	0.00914362	-0.201224	0.275781249734597	0.0134506458411379	0.144274880288454	0.0961331185754098	-0.0980063743210427	0.0985484427304116	-0.105980922792126	-0.157301665769182	-0.0316261706118032	-0.194650093831066	-0.31829241289878	-0.193682718325914	-0.00587654816852298	-0.169505784592378	0.12844367331645	0.26829091739915	-0.265613939157693	0.31581937859777	0.250910743455025	0.151013370843867	0.220979506695663	0.386776161871523	0.352422411712393	-0.112950767780113	-0.0656412991950941	-0.192286713610188	0.256983746076617	0.205304178079603	0.196095489452979	0.207222621107068	-0.164043058405145	-0.316880307634937	-0.255457835959598	-0.0623047606108533	0.149442411273494	0.123229529524326	-0.541393089961325	-0.2472978984047	0.0259335613956578	-0.0883679910894232	0.0949927612676605	-0.174418305011903
GO_GO:0045785_POSITIVE REGULATION OF CELL ADHESION	0.00000471041472237371	0.000271759	4.87506556656474	0.243517	54	-0.189918	0.0535996	-0.0779989333049308	0.0452678955305943	-0.413773234380953	-0.179201135796899	-0.0280949473413856	-0.179291607616858	-0.349505359010223	-0.233578061957073	0.0671864305621679	-0.363281565958909	-0.313814720195582	-0.351851191226051	-0.395125936993629	-0.339968700387799	0.138677247220379	0.227625696251868	-0.305012853578433	-0.0544890157497066	-0.0660401476215723	-0.289409229972349	-0.129853489562099	-0.109275062445017	-0.230099807303998	-0.232153049691481	-0.563073287593774	-0.0630171628105504	0.115230458312972	-0.237732881889833	-0.163538758167753	-0.0846899942380322	0.285469673519633	-0.413334813393775	-0.262156067191952	-0.388928662955752	0.235291370232226	-0.122641087974586	-0.533446406989851	-0.474169665352587	-0.482455807082979	-0.199360728887432	-0.271010403422168	0.37801361346085
KEGG_hsa03410_BASE EXCISION REPAIR - HOMO SAPIENS (HUMAN)	0.00000501240389171773	0.000285932	-4.8595032355766	-0.293344	33	0.137779	-0.155565	0.14874097352633	0.0134781610506347	-0.146563179252312	0.0234418455277812	-0.413129216641643	0.318889312199334	0.243831822253056	-0.379623885041788	0.571723494397493	0.231651072837516	-0.0825447168522938	0.481872481883035	0.24634764360071	-0.0105772550465524	-0.416462732128733	0.216667165755104	0.0401981697238973	0.364835433184206	0.123697034027963	0.126528014861582	0.513449182515467	0.468222460662475	0.416546613116906	0.239001125428358	0.407231467632589	-0.269584021823704	-0.216664395737013	0.218069333685563	0.011666582686358	0.59699412563239	0.0796677068713519	-0.308998943947101	0.134173483468071	0.362843762243805	-0.155436988690454	0.316230719150341	0.0209038510561335	0.202679878555496	0.609544946017945	0.111135702996755	0.188258473618424	-0.146766695504917
GO_GO:0031589_CELL-SUBSTRATE ADHESION	0.00000520813026939997	0.000290568	4.84989731214948	0.303652	18	-0.190041	0.113611	0.0650394812592664	-0.0779182137017519	-0.115837444328457	-0.27751264587575	0.40751808111429	-0.52047588843508	-0.435972391716443	0.199827757651373	0.0679639991924812	-0.419966135096744	-0.291943464742812	-0.599799052579448	-0.605897834134405	-0.249473058146617	-0.0540190032735258	0.399848419330928	-0.042376616947558	-0.180022865589723	-0.191691562068344	-0.422489976648677	-0.350281787719153	-0.145559666138777	-0.42962890280791	0.0461476697201043	-0.559427880987006	0.264730637001574	-0.00611299505127247	-0.370937466272192	-0.148175676780609	-0.488405458954056	0.187868656028867	-0.501112226995699	-0.0993766398187942	-0.484835366749716	0.536917846315093	-0.136105100701049	-0.467560222981933	-0.660922398378209	-0.425824085702262	0.0544438170420759	-0.262310492815282	0.157950009427849
REACTOME_R-HSA-5696395_HOMO SAPIENS: FORMATION OF INCISION COMPLEX IN GG-NER	0.00000517232522355645	0.000290568	-4.85162800569521	-0.275192	43	0.0979856	-0.177206	0.388330934910161	-0.359237752163292	0.301531563749716	0.179464624480768	-0.18393008236284	0.366888468235369	0.151415236577522	-0.108261432761868	-0.0817907136875527	-0.018655569137048	-0.23618202003714	0.141110181528068	0.385684798313931	-0.285503931520712	0.279974996343152	0.202356274454668	-0.154420317833226	0.349074319231946	0.410376528120923	-0.0245261503298294	0.297151044157888	0.143913382542744	0.299720308337778	0.370154831108608	0.475258148935602	-0.342078821426208	0.343660223862498	0.46313957262216	0.271774273692528	0.475644172131064	-0.51244273433454	-0.201034406170478	-0.0134469663071338	0.0899351724321188	-0.228393178381126	0.152554444977068	-0.0145045260004269	0.0781731927348639	0.458593890213457	-0.353769451364218	0.0597066230293952	-0.38591643289553
GO_GO:0006284_BASE-EXCISION REPAIR	0.00000546632303945983	0.000301658	-4.83774965396733	-0.275977	30	0.12314	-0.152837	0.371629299389244	0.0330198805597751	0.0269835133722177	-0.0190733159284898	-0.385283040753761	0.371731506451485	0.373705655787791	-0.314083325465155	0.264171027795196	0.223522223854712	-0.173499362121788	0.25682803628837	0.165029029287433	0.0446469138525343	-0.254466031628058	0.309915751653248	0.0290549618410703	0.403135454253961	0.144566276852593	0.0545864296430256	0.358966230724997	0.379618382357396	0.304708714899496	0.356827771006275	0.491271630792341	-0.458697313665843	-0.042184764781144	0.404484383963001	-0.0581563630604169	0.430495997363065	-0.112230551467681	-0.186056747668435	0.18793191028909	0.141659815088812	-0.120250503463709	0.232717680864301	-0.108645223375417	0.280778167326301	0.608504696892689	-0.134405722823768	0.165278712803029	-0.15424492088911
GO_GO:0060394_NEGATIVE REGULATION OF PATHWAY-RESTRICTED SMAD PROTEIN PHOSPHORYLATION	0.00000565682131433136	0.000308814	4.82913984089209	0.289308	14	-0.18663	0.102678	0.28200037568012	-0.044753102124199	0.142199571764562	-0.180561303766671	0.269336907968499	-0.309060470459219	-0.591573854069289	0.0429089517748162	0.349968793041433	-0.567247047236371	0.0405672027200555	-0.098730190567077	-0.557981032476582	-0.290101674841227	-0.234329373881183	-0.349666499305887	0.10053045326774	-0.2492491403998	0.0426686063235209	-0.30497960211057	-0.389876175856821	-0.0120791035278473	-0.547122958170704	-0.36257985850197	-0.630839007394398	0.121666519048101	-0.14269301914838	-0.050519878157888	-0.353953966140873	-0.466605809970762	0.0291077613714954	0.0038702338737448	-0.340096494269444	-0.588833048687789	0.172824707478297	-0.0905256322935723	-0.446469505076052	-0.163682746903754	-0.712575734013321	-0.274517257910664	0.101729955870835	0.297988279763807
GO_GO:0042118_ENDOTHELIAL CELL ACTIVATION	0.00000575405042469792	0.00031078	-4.8248536250672	-0.287359	10	-0.0145828	-0.301941	0.555895077833286	0.193318781259021	-0.221557347365198	0.137553006233534	-0.0159684825064303	-0.14918548442063	-0.128588094394891	-0.554561611599833	0.364998148163938	-0.24707981956909	-0.446780548550541	0.0496036122124472	-0.381736058988479	0.33939220853304	0.283453048488893	0.214757096806292	0.10904464909654	0.310344990208491	0.0753075976337536	0.261037095864591	0.0964560652449625	-0.0710457339182871	0.296133862326308	-0.440761435292869	-0.351900752365296	-0.340876351424573	0.358177402923209	0.152522634961658	-0.175387762663995	0.405051962539591	-0.424729688803242	-0.0289046719932888	0.41977973913802	-0.162979215968432	0.388717234443142	-0.48913717345047	-0.128763028333468	-0.171889104955738	0.0702678098912639	-0.269782714727515	-0.478091400078065	-0.361992963052713
GO_GO:1901030_POSITIVE REGULATION OF MITOCHONDRIAL OUTER MEMBRANE PERMEABILIZATION INVOLVED IN APOPTOTIC SIGNALING PATHWAY	0.0000058240480349762	0.000311249	-4.82181128910282	-0.400858	11	0.215165	-0.185693	0.437336679300656	0.450673041867487	0.453473343973577	0.361588346163075	-0.172118883464197	0.542874510830363	0.377179909657397	-0.473855276819454	0.5725824802118	0.197173843236837	-0.531234108015557	0.432443302390234	0.634023870179944	-0.432212615804626	0.131603255211963	0.452305967488677	-0.382699897148999	0.349911366853846	0.359399920896706	-0.101670160587234	0.354026332201898	0.793393764961979	0.298222674567833	-0.211255467794013	-0.111800903177129	-0.513478290484531	0.141679506012446	0.732049948039308	0.467873534531695	0.603133606623555	0.564935475286021	0.384754165873385	-0.236046909761709	0.413555710116372	0.110585234167311	0.553140678498789	-0.409330839533868	-0.0834596182873083	0.50980917205339	0.633845704892163	0.1673476483225	0.259237280490158
GO_GO:0055003_CARDIAC MYOFIBRIL ASSEMBLY	0.00000599194490947419	0.000311674	4.81465654087919	0.30633	11	-0.198326	0.108004	-0.0477372587857708	-0.502826140129513	-0.41858614395648	-0.0243660180978333	0.600516999273126	-0.311804376996397	-0.128167436517378	-0.0561691610313484	-0.325926729379443	-0.502296775065334	0.251491710659237	-0.254561147432704	-0.339328167100297	-0.346531183952176	-0.382568045802622	-0.0142483446660043	0.308593392853006	-0.412694326101508	-0.660200755622828	-0.493445102981842	-0.459484876504974	-0.267611802855126	-0.372353783883108	-0.237037443111576	-0.367239502410251	0.413627515370129	-0.0878963058523825	-0.623154100654322	-0.442127028494276	-0.590425475632197	0.405206400837768	-0.510150531275054	0.245707892537583	-0.468526913357986	0.423903188922731	-0.0297523571927924	-0.222429121782058	-0.324243125277568	-0.46826615129892	0.00750498721224485	-0.0957568079035014	0.361959348168173
GO_GO:0046330_POSITIVE REGULATION OF JNK CASCADE	0.0000059559384641725	0.000311674	4.81617434042782	0.19973	84	-0.159363	0.0403672	-0.134129548193337	0.0513564432330426	-0.231459064193346	-0.165385155921276	0.135559360594161	-0.18552141729171	-0.347836297581403	-0.175659257484571	-0.116160785789841	-0.328318232776198	-0.15583973783748	-0.243348516708352	-0.357529351870705	-0.378387766732835	0.0488740692342885	0.0465633925127577	-0.155242275238617	-0.189153904274372	-0.252402052359857	-0.262850474378645	-0.225029299299437	0.0368285846806008	-0.050633992117368	-0.182714333976541	-0.531262320185881	0.00395465965113181	-0.050275593017357	-0.170883416633861	-0.0689507447722903	-0.214929369454955	0.14051709802278	-0.255218453136142	-0.251407836026434	-0.178259891838056	0.156939490416197	-0.133240029792153	-0.216636333981595	-0.376308622444601	-0.425971697994562	0.0787838295258059	-0.222294616919023	0.200565765243958
REACTOME_R-HSA-8868766_HOMO SAPIENS: RRNA PROCESSING IN THE MITOCHONDRION	0.00000601969626362293	0.000311674	-4.81349276630143	-0.378952	10	0.134681	-0.244272	0.506279377899176	0.328117015782809	0.220909885466446	-0.354768302329872	-0.731076559877762	0.275063498898509	0.492198135951255	-0.464581560627123	0.319259033170401	0.322341017221638	-0.487903704690752	0.495284374499845	0.488939639286848	-0.14449173945778	0.125043330467148	-0.366056553525932	-0.0519385396706352	0.332302658273444	0.0205035182370101	0.374367612353148	0.496793746760796	0.516382314517673	0.369590825364829	0.581643834797793	0.519337978128036	-0.709344235837622	-0.188169734560267	0.549011071659209	0.302255779366592	0.468993084092095	0.0305118120812135	0.158723702660107	0.301851894631916	0.0709611034464499	-0.273409760744687	0.183228011984854	-0.327271743253484	0.486128300156232	0.736626137198397	0.166707811286244	-0.618439462727705	0.0247350171037086
GO_GO:0009060_AEROBIC RESPIRATION	0.00000607754859897334	0.000311674	-4.81108337550622	-0.379331	27	0.129833	-0.249498	0.466113521903539	0.476638663783344	-0.14054977439278	-0.327672704861822	-0.504630765006991	0.281991327174973	0.349391549350337	-0.39242642422452	0.428949351553286	0.514627050288698	-0.609399183442011	0.376749589444112	0.500242392414761	-0.568019502679719	-0.0274765236812477	0.0932679871946694	-0.499994513981008	0.370242853321251	0.421257519008796	0.408072108325171	0.606291418996066	0.573116305476465	0.530387211332661	0.254284428636408	0.395865061857394	-0.540424045085649	0.408392587219935	0.636472623794625	0.152903318253771	0.654126585606999	0.185052240000455	0.0604219922224134	-0.147278314353004	-0.0177091752080611	0.0499536488576472	0.332046156683559	-0.42877096742098	-0.404837257547419	0.357570454072749	0.336933187664297	-0.289019511950491	-0.376299587444321
REACTOME_R-HSA-5635838_HOMO SAPIENS: ACTIVATION OF SMO	0.00000630697701203892	0.000313927	4.80174306613975	0.29836	18	-0.159907	0.138453	-0.354789134285822	-0.0499007698779053	0.0226442600791378	-0.0445874505384485	0.296202038869214	-0.444443429497129	-0.616600853865693	-0.122812266662129	0.0630378856911673	-0.230498758561319	0.146035538897516	0.0203393200838628	-0.0681816249759941	-0.534316022579841	-0.0980775983538924	0.354887882499849	0.394506755234015	0.180552667550227	-0.264935491950157	-0.42212051075652	-0.107455696953663	-0.195238193827163	-0.137126348181008	0.187773903677578	-0.553098547827856	0.00676696950073186	-0.12458338327401	-0.417330662375124	-0.226427470506484	-0.514697160890392	0.218209684689765	-0.614226223767743	-0.414919290242414	-0.350621040469176	0.149584495038148	-0.563574520291837	-0.0477369584909527	-0.40971352114681	-0.393219287624249	0.107102065034282	-0.382579797758811	0.630882855714997
REACTOME_R-HSA-5696398_HOMO SAPIENS: NUCLEOTIDE EXCISION REPAIR	0.00000628924006446458	0.000313927	-4.8024532724828	-0.251664	109	0.114755	-0.136909	0.365110876095436	-0.245488623556346	0.125464890410965	0.00386273919668004	-0.361713527416429	0.414319123618338	0.201910216167912	-0.182805041416789	0.284996069429408	0.139370477825216	-0.109843756280453	0.329832451390244	0.358113552405068	-0.122358345650661	-0.0505204348937007	0.140926915420366	-0.0278752758921802	0.226684497890377	0.179892549766639	0.13228158775581	0.328106267828596	0.350363780819012	0.208009428139862	0.344314838118748	0.460803095001057	-0.353219243462568	0.103775952476423	0.358179636191274	0.157523028614683	0.518932036849208	-0.21341090658642	-0.311044297850908	0.154943093791743	0.219334316471312	-0.24464396634866	0.285413184297698	-0.0412203116779137	0.143818032364998	0.479252642961905	-0.0935572425314893	0.0471247426184845	-0.185771343478694
GO_GO:1902166_NEGATIVE REGULATION OF INTRINSIC APOPTOTIC SIGNALING PATHWAY IN RESPONSE TO DNA DAMAGE BY P53 CLASS MEDIATOR	0.00000625707672951112	0.000313927	-4.80374611139404	-0.288027	15	0.0361959	-0.251831	0.59553655813951	0.344915049999599	-0.157058053193639	-0.354090850641061	0.137574617126561	-0.197834558820464	0.0816133581046805	-0.275545943927361	-0.252028995168539	0.444862832356777	-0.575521933413157	-0.176708758678357	0.0504570271032408	-0.0912953692551642	0.0782790715874823	0.407387036896225	-0.320038223006699	0.128956982004508	-0.165874718572916	0.361650316167154	0.135064997087552	0.0939926788552882	0.462997374377599	0.111178216407518	-0.17236410232193	-0.213456837643348	0.663411615957913	0.327385990679206	-0.0393943163126083	0.600138651350892	-0.217870624362806	-0.404131754638355	-0.0543135373675602	0.407616540647981	-0.27917328655311	0.440461045439951	-0.0804545327095172	-0.055058811694327	0.150452697869064	-0.373058119651343	-0.0846255579930557	-0.278536138758453
GO_GO:0140115_EXPORT ACROSS PLASMA MEMBRANE	0.00000651062244280103	0.000316024	4.79372527832936	0.301715	10	-0.155867	0.145848	-0.00373935364781686	0.0644592992852443	0.0398419432161993	-0.279848111589972	0.307286339988726	-0.578204332807584	-0.43783230887631	0.281634050835002	-0.188235979541426	-0.491521054477323	-0.249355562002607	0.0781018030134985	-0.191502145916982	-0.0719177027344837	-0.232337538078633	-0.171074020978119	0.394996752683672	-0.0713654539987422	-0.200486161060684	-0.469791518933775	-0.710803749642073	0.111878334322704	-0.667008134407447	-0.182217491324284	-0.362603295636994	0.298146735344942	-0.312759443518814	0.0165553058740284	-0.436923774700467	-0.543082128831973	0.115712500580326	-0.0748926645488014	-0.187235333972126	-0.522929038374812	0.482425955644514	-0.108857053350326	0.29656451683594	-0.212518049672253	-0.154039274549131	-0.255412023652399	-0.509638759029238	0.113051261727411
GO_GO:0042136_NEUROTRANSMITTER BIOSYNTHETIC PROCESS	0.00000655135503453115	0.000316024	4.79215089788234	0.29185	14	-0.120497	0.171353	-0.378527120426608	-0.311836754356993	0.0506884446510996	-0.563802305246532	-0.119271641562476	-0.0433730330741487	-0.471839917095065	-0.199992697135597	-0.103955818731241	-0.562833706729791	-0.0232361671202345	0.193349423780875	0.476704583767659	-0.102155277277202	-0.326403746859687	0.170918018991061	-0.236535277285049	-0.000772794934900178	0.0174074997335517	-0.436561012670965	-0.361069063171297	-0.025269824638032	-0.13396323984515	-0.0338768798527412	-0.071708159984842	0.463797232419981	-0.239191749603769	-0.381402941497757	-0.23785830852983	-0.285819613018592	0.239285035790985	-0.265200906254455	-0.448116842540149	-0.0811184550761376	0.148643887957713	-0.027488785869953	0.217087847679517	-0.15764199836243	-0.227160068800474	0.36006240704029	-0.420336256537476	0.608650242046234
GO_GO:0022409_POSITIVE REGULATION OF CELL-CELL ADHESION	0.00000659809372528666	0.000316024	4.79035606016122	0.272897	16	-0.171256	0.10164	0.129562396149857	-0.2989741652106	-0.50315245284729	-0.00392120290295239	0.298772731685089	-0.12951563779253	-0.240575974870504	-0.303656473708947	-0.327763794390018	-0.303182728410001	-0.0635326832202622	-0.371408690074661	-0.468315654680458	-0.28390045828114	-0.0862498739965795	0.352268095708941	-0.153231673268401	0.3059901687873	0.0933699584284148	-0.371908889041462	-0.566011369744316	-0.00477987026422194	-0.133014702821459	-0.491440572736569	-0.56569606752797	-0.0600359687885598	0.12049599244628	-0.126570766344833	0.120232494532666	-0.148265912360936	0.193085006364414	-0.283674250346497	-0.442066388007576	-0.188599406214614	-0.00618389722467549	-0.283407580674502	-0.0645855791370389	-0.38382752592594	-0.6251369778657	0.0389575891400574	-0.391659580187042	0.218581660500668
REACTOME_R-HSA-8949215_HOMO SAPIENS: MITOCHONDRIAL CALCIUM ION TRANSPORT	0.00000641360748605473	0.000316024	-4.79751398864057	-0.315364	23	0.0893923	-0.225972	0.264536135899259	0.508490179444999	0.311723949197923	-0.145061408073764	-0.508230833364165	-0.0894123727107088	-0.0266539384505461	0.334302087200516	0.311834722304589	0.314200552731077	-0.359279023017749	0.133925008193741	0.213447354191027	-0.402856296704424	0.456990060733595	0.313930279159059	-0.627225540419641	0.316029810434595	0.369985171277385	0.160673444677352	0.450633689043917	0.547168722591505	0.384293186366086	0.107841463284641	0.0759709417787934	-0.221128115494861	0.482326022915307	0.483295924608032	-0.00854962428095157	0.536085697038607	-0.14430148534382	-0.324221223376553	-0.235656372956253	-0.144076470817367	-0.169155414195203	0.153607545929115	-0.375751593741818	0.154445582392499	0.392772083255112	-0.0603487987818385	-0.271517497839128	-0.287661651094685
REACTOME_R-HSA-74158_HOMO SAPIENS: RNA POLYMERASE III TRANSCRIPTION	0.00000685225291755152	0.000319339	-4.78080733226525	-0.237836	41	0.102605	-0.135231	0.27760598820015	-0.144185622754854	0.133305060762978	0.0973233109719601	-0.340399885316805	0.432550800254993	0.180209083754164	-0.137990536656894	0.41228867418234	0.0455672866598162	0.0724045810535042	0.191334607877248	0.378740280657549	0.0768291889997929	-0.0163080761377656	0.0635802898496475	0.260330069802606	0.10573292039916	-0.187109922036167	-0.227409678393438	-0.230322808147784	0.28801623036618	0.267354921827522	0.362359469726102	0.419280814104242	-0.201478424395472	0.0611033592661274	0.368000507283389	0.284427624290093	0.324994268161677	-0.0872037190439641	-0.2814741917291	-0.0340677368983563	0.0551501799783479	0.0205172743917464	0.328998197155629	0.0864967778515166	0.203769918875434	0.492424781791556	0.171017513890734	-0.366961792742064	-0.254542806371672
REACTOME_R-HSA-749476_HOMO SAPIENS: RNA POLYMERASE III ABORTIVE AND RETRACTIVE INITIATION	0.00000685225291755152	0.000319339	-4.78080733226525	-0.237836	41	0.102605	-0.135231	0.27760598820015	-0.144185622754854	0.133305060762978	0.0973233109719601	-0.340399885316805	0.432550800254993	0.180209083754164	-0.137990536656894	0.41228867418234	0.0455672866598162	0.0724045810535042	0.191334607877248	0.378740280657549	0.0768291889997929	-0.0163080761377656	0.0635802898496475	0.260330069802606	0.10573292039916	-0.187109922036167	-0.227409678393438	-0.230322808147784	0.28801623036618	0.267354921827522	0.362359469726102	0.419280814104242	-0.201478424395472	0.0611033592661274	0.368000507283389	0.284427624290093	0.324994268161677	-0.0872037190439641	-0.2814741917291	-0.0340677368983563	0.0551501799783479	0.0205172743917464	0.328998197155629	0.0864967778515166	0.203769918875434	0.492424781791556	0.171017513890734	-0.366961792742064	-0.254542806371672
GO_GO:0050999_REGULATION OF NITRIC-OXIDE SYNTHASE ACTIVITY	0.00000685600977417071	0.000319339	-4.78066878683605	-0.255081	21	0.0606523	-0.194429	0.342229001662304	0.0197938851352494	0.178627360186405	-0.160998519942291	-0.337223044663976	-0.363563433366672	-0.232345370405335	0.46487816764269	0.251709802874816	-0.36283097834143	-0.115639752645809	-0.108296531579896	0.0646662352446545	0.176071481855249	0.41009068634296	0.569849598238286	-0.205858621951958	0.479997318492767	0.256155044807042	-0.149859732923005	0.210129834301674	0.304192886767152	0.360360022753758	0.232654620094921	-0.127420138465005	0.204500423322921	0.34199184162866	0.132137410525333	0.286105719743867	0.105731590318012	-0.066208993433028	-0.278077636281844	0.280892893202297	0.0823876623686599	0.457019604332545	-0.107598303884187	-0.409047193168005	-0.243519812623216	-0.164397727255897	0.0271863312304337	-0.319727753100234	-0.174509840059941
GO_GO:0044772_MITOTIC CELL CYCLE PHASE TRANSITION	0.00000703529810721931	0.000324711	-4.77414138155975	-0.26703	24	0.0576514	-0.209379	0.36472700833893	0.0357681400304294	0.0374415924985652	0.187754385407562	-0.289587872643246	0.0744254615980939	0.333453340746557	-0.32924821237182	0.181389559502838	-0.282697666996969	-0.365382271934981	-0.217051550294855	0.0706978883511933	0.079962522932841	-0.27225822623481	0.710016508883315	-0.275429302671128	0.458596258137023	0.311656228055445	-0.22782980260667	0.314490107401847	0.437648035146734	0.232346984699607	0.0684881973618803	0.372021272438461	-0.205835403405565	0.197869955619657	0.309786040437752	0.411763683289173	0.41177849926733	-0.224656259649755	-0.380544644030843	-0.0410771690086463	-0.0843172592782629	-0.175073533675347	-0.0815180139074013	-0.0731623025230985	0.1790461564019	0.444884531172353	-0.300158506420643	-0.0364774326881818	0.0560964256810942
GO_GO:0014894_RESPONSE TO DENERVATION INVOLVED IN REGULATION OF MUSCLE ADAPTATION	0.0000071860391038279	0.00032868	4.76877728746465	0.311778	11	-0.202438	0.10934	0.179246543999471	-0.266266869073296	0.201201367116382	-0.397787640129528	0.463650718903763	-0.352720978903589	-0.105498805422002	0.512411486469676	-0.259655043227781	-0.386227861828861	-0.171358692440697	-0.20005306578049	-0.220503489410923	0.490299397975389	-0.109193493504441	-0.0371748255718881	0.181016504330128	-0.385991078335098	-0.392159548715169	-0.302131808919091	-0.597568294889164	-0.421054288941755	-0.143903522893077	-0.305636154884952	-0.391979092498153	-0.0786143828925243	-0.306463861094806	-0.587444130359003	-0.458033298994424	-0.639702492927301	-0.272724567300506	-0.165940227805587	-0.227148075060069	-0.252229870720986	0.14321833053886	-0.519158303935784	-0.321850729379222	-0.471768010342727	-0.715557106010173	0.157147117745046	-0.164665567423156	0.61952056715189
GO_GO:0048193_GOLGI VESICLE TRANSPORT	0.00000760208110753757	0.000344605	-4.75452139887995	-0.246608	19	0.0637699	-0.182838	0.38641279555941	-0.351077181232936	0.508356487734755	0.183180858636344	-0.0606627281964905	0.181564938255073	-0.00856028198420622	-0.0220567147850338	0.431112093505016	-0.110097715015602	0.0711404986966511	-0.00857238692892853	-0.155976559363386	0.133416300171558	0.357325548040953	0.0502278903071737	-0.0155498785811779	0.531946693658315	0.286109147486374	0.252823625960002	0.323917593227342	0.394401530049567	0.0844057500547128	0.0805580501912793	-0.0238226963941201	0.00881403941696429	0.480327395794495	0.238628373750845	-0.065708699352877	0.0712044262477254	-0.270832939683668	-0.291613773312842	-0.215068903598865	0.283324418836503	0.231694567152572	-0.459254174730091	-0.346465769764674	0.0167807209827981	-0.265848122276547	-0.238337791692054	-0.0636001402450795	-0.055485547117889
GO_GO:0051965_POSITIVE REGULATION OF SYNAPSE ASSEMBLY	0.00000795281957412824	0.000351995	4.74308053845568	0.245283	55	-0.202464	0.0428182	-0.25290635616264	-0.450707215382619	-0.266314326223983	-0.048497844763578	0.336459689070774	-0.390115892729136	-0.433990520518145	0.180065029588054	0.251360075918675	-0.438178181781841	-0.0633253622274827	-0.378331709225495	-0.472579117189819	-0.122932712392341	-0.173589647282667	-0.0421638873045659	0.0599932330324738	-0.199059593202848	-0.427194551512722	-0.248687791138431	-0.36110396467885	-0.299577131519563	-0.22067572097782	-0.0460670213476844	-0.397079095926746	0.0755259877149344	-0.313833894702898	-0.43413012547767	-0.217257592897789	-0.467427432401131	-0.0326193111964754	-0.281624971885203	-0.227253963084635	-0.441462850905077	0.303802505540766	-0.246668450430244	-0.200392981473044	-0.291456826613886	-0.487946008577764	0.028515406548699	-0.161609681997395	0.24028071491443
REACTOME_R-HSA-1483166_HOMO SAPIENS: SYNTHESIS OF PA	0.00000794644675105843	0.000351995	-4.74328400497666	-0.206189	39	0.0940899	-0.112099	0.300713173474608	-0.103842794163879	-0.0322083077615454	0.236992006034185	0.204757161685284	0.138310086191154	0.181588448538307	0.129517245419685	0.0419263184470814	0.180627826175708	0.170924012348044	-0.158252418478875	-0.176386357502764	0.103275917275568	0.498796024056012	0.259358565595989	-0.272731810322079	0.149205035866442	0.14709837057227	-0.0805066764898151	0.215984467786856	0.399622048919804	0.152941304257065	-0.173333129593236	-0.372075730228863	-0.0258824799166725	0.111347130476049	0.314728010558261	0.143902127008082	0.114777810072872	-0.0798111991294986	0.307136734363523	0.136497588265934	0.180147463639491	0.447248891739156	-0.0361684118402049	-0.204577922901464	0.0550696388020816	0.261188821107485	-0.233998801402621	0.223781143630399	-0.00431382952892917
GO_GO:0006289_NUCLEOTIDE-EXCISION REPAIR	0.00000797310632542509	0.000351995	-4.74243389243541	-0.231134	42	0.105985	-0.125148	0.561346634863346	-0.0503881478488753	0.223175757829502	-0.113409004796544	-0.273827343681388	0.134691123608166	0.255356266441738	-0.100592920166238	-0.0151827624561076	0.132537831420395	-0.0612169363741878	0.219923971369536	0.345802446303008	-0.110902320473187	0.085102519746847	0.23113503597006	0.0771456621819307	0.116418320651937	0.202037203035418	-0.0420958478715289	0.352840713677598	0.115861132147866	0.126354598605423	0.360692355436752	0.465468395923211	-0.342941567767818	0.0145607098579846	0.44256649524476	0.0336756492492671	0.338681391863877	-0.275950609978487	-0.0763380532382684	0.177515353134845	0.26970826275724	-0.291860464777916	-0.0353325996177687	0.340451867473905	0.288788272305383	0.463880868389213	-0.253713364829578	0.0134363088514663	-0.157517260887257
REACTOME_R-HSA-186763_HOMO SAPIENS: DOWNSTREAM SIGNAL TRANSDUCTION	0.00000825825065325154	0.000352753	4.73351023036726	0.243808	26	-0.118914	0.124893	0.0338647087247027	0.333825945444891	-0.0248629429917915	0.213202084837933	0.439238518414903	-0.00495278761747844	-0.418910559271275	0.172116189446562	0.0575871162792793	-0.142015124838798	-0.102803011304219	-0.294322054001843	-0.196263478579676	0.0859945729961912	0.267340028231903	0.30719192577535	-0.235877849906861	0.130466663461888	-0.286212089878132	-0.432459356722752	-0.127394481945253	-0.0117533954962541	-0.50095325745036	-0.145139138243412	-0.481367439392016	-0.154832111604462	-0.063785291934944	-0.362457857449367	-0.148501085380891	-0.387794922341057	0.0635852117910623	-0.423723867802728	-0.429610487371706	-0.342125263763446	0.117087149764874	-0.27540036774634	-0.284052052917931	-0.342969179071753	-0.383510239743315	-0.0392371452473166	-0.0536986306884761	0.455292136435261
KEGG_hsa00670_ONE CARBON POOL BY FOLATE - HOMO SAPIENS (HUMAN)	0.00000823917053498387	0.000352753	-4.73409792849762	-0.249383	20	0.0936052	-0.155778	0.230587238076347	0.00759782043481622	0.380334236403838	0.134682622340646	-0.186653083242981	0.0555753597658624	0.190204290679095	0.121685272330991	0.103769240089091	-0.0103002300982481	-0.209574252331134	-0.213061900201269	0.300312359582872	0.182274185130913	-0.0390912101765298	0.0933512024088866	-0.171575303745002	0.223852783947886	-0.150879996916752	-0.244023923140789	0.189570210139737	0.0443271747862548	0.102539970861886	0.322517555824412	0.686183127638209	-0.101973695479414	0.38012137625653	0.357868028045357	0.265785898533332	0.203553913553923	-0.249018086745727	0.0454646083285477	0.263516627776589	-0.0828316523887862	0.122283519113996	0.14566722314058	-0.377963211552662	0.282793620973074	0.393982881137131	-0.223348844985236	0.267706430480818	0.0706990343798473
REACTOME_R-HSA-196757_HOMO SAPIENS: METABOLISM OF FOLATE AND PTERINES	0.00000826818283022163	0.000352753	-4.73320482547212	-0.260414	16	0.069626	-0.190788	0.216886598177491	-0.319781457670497	0.403194010548983	0.268945839721282	-0.275305769127224	-0.155585291529227	0.0805135012808482	0.0670799900095767	0.203074234136497	-0.111629360676864	-0.3792806291947	-0.0737805879095099	0.324239532181502	0.264071978097807	-0.00244211048601695	0.114778611430726	-0.364859031601127	0.184581620502294	-0.083820178100622	-0.329894598108923	0.0738528910633298	0.0999866056680693	0.114041182399827	0.343159998193174	0.684014675886114	0.0479390689641974	0.382370625470155	0.541755301673984	0.185993189122958	0.306148665859951	-0.0534885346078864	-0.231956379774876	0.215483898878319	-0.223056631747862	0.105938443024895	0.0470866303099493	-0.392843601512206	0.19427776676571	0.315940992705465	-0.0710246331825657	0.138059992823935	0.0606383343087497
GO_GO:0046827_POSITIVE REGULATION OF PROTEIN EXPORT FROM NUCLEUS	0.00000821129454258966	0.000352753	-4.73495893571879	-0.264964	20	0.0803943	-0.18457	0.480218060950825	0.365356490494877	0.102849230075891	0.0787606198739987	-0.118546558840128	0.113302975439972	-0.0278850872721244	0.161688435089104	-0.295112910446287	0.323056841649331	-0.442169233738188	-0.448101477144047	0.0771749873767745	-0.123675282404225	0.339362506272807	0.659931136363124	-0.172656593820628	0.488369058487506	0.246189792696266	-0.283511719248945	0.117487478367144	0.48057960546692	0.331335324564452	-0.0869953303260569	0.0339679416274221	-0.290472839155194	0.036992931465984	0.109294960774534	0.591407779908346	0.206150652334265	-0.0482873210616105	-0.0453401343141308	-0.0147275581125355	0.328594120124273	-0.145072121080023	-0.0607015662532984	-0.283858886187021	0.225140484036138	0.255301894450078	-0.105868288431417	0.136637864869248	-0.0296427124033457
REACTOME_R-HSA-445989_HOMO SAPIENS: TAK1 ACTIVATES NFKB BY PHOSPHORYLATION AND ACTIVATION OF IKKS COMPLEX	0.00000836821806718359	0.000354045	4.73014856385414	0.209831	32	-0.120468	0.0893633	-0.194235879763691	-0.153194324335217	-0.171261397122624	0.112957636519948	-0.331086094892855	0.0772055188987149	-0.346640085292147	-0.254193828881934	0.134413746065939	-0.294554852039823	-0.397695037758751	-0.120826585522599	0.102890500447109	-0.230749613914066	-0.0641977369116032	0.219771284613917	-0.284127193482563	0.0361560450389213	-0.479785539361253	-0.108584717834859	-0.0804673111145424	0.236955024013223	0.133610457223483	0.114002515914107	-0.120867230115658	-0.467617723180735	-0.11020738424744	-0.106523790578197	0.235062860221446	0.210223757056889	-0.0571451555890022	-0.377399618134529	-0.121787774635915	-0.396308176421237	-0.257003959634346	-0.026402953987135	-0.330025452544877	-0.161582938314735	-0.141463505028693	-0.0435066040840722	-0.322994400072858	0.183448418753945
GO_GO:0071223_CELLULAR RESPONSE TO LIPOTEICHOIC ACID	0.00000851079926567499	0.000357102	4.72585325399463	0.338322	10	-0.240557	0.0977651	-0.43341881155838	-0.343190459164724	0.0412712965079119	-0.551798619689784	0.0759262010123998	-0.503872950039239	-0.393850431655346	-0.517467647258115	0.405700244841168	-0.408054523077377	-0.540642383573761	-0.499937201111212	-0.704281564327782	-0.0471731241384719	-0.313521230255969	0.334559117890974	-0.164218912315979	0.046634417481851	-0.361634320121954	-0.026252106930035	0.264524269362472	-0.593778086507756	-0.474931451577775	0.0213739167078542	-0.486643904185162	0.108697736839446	0.152229428518328	0.240628787779121	-0.363956893152038	-0.464182879292093	-0.137905206513938	-0.498624998939192	0.265130465165806	-0.63729495973572	0.168762878872042	-0.417648325729506	-0.593617517310398	-0.723269426025637	-0.540999883452935	0.0494578808742773	-0.295546241524407	0.30672511927594
REACTOME_R-HSA-9005891_HOMO SAPIENS: LOSS OF FUNCTION OF MECP2 IN RETT SYNDROME	0.00000889329055879924	0.000367083	-4.7146670231491	-0.260875	11	0.0622468	-0.198629	0.523041477633263	0.168199612626199	-0.00169444660457946	0.177698668984078	0.191832854503333	0.281753564756151	-0.331603687095756	0.190974588497975	-0.381368324151932	0.312629915411807	-0.142234586955499	-0.00509511622024145	-0.174297146987208	0.294427501523639	0.374299815485237	0.390040324310696	-0.251935312960882	0.0954646315653808	0.285393477088471	0.113628088649299	0.146377430494627	0.290368394627224	-0.0179375641422863	0.0052108008732088	0.0223937488227935	-0.209670467102755	0.435675334858056	-0.589712358498354	0.394496563715981	-0.112825771303365	0.332315544079647	-0.183584426597575	-0.0171158256628961	0.300013493155741	-0.159821723202478	0.0337079387523678	-0.275696788152638	-0.0795243295218896	-0.0634138311519385	0.20703482059448	-0.0173286668776784	-0.0101268355350338
REACTOME_R-HSA-9005895_HOMO SAPIENS: PERVASIVE DEVELOPMENTAL DISORDERS	0.00000889329055879924	0.000367083	-4.7146670231491	-0.260875	11	0.0622468	-0.198629	0.523041477633263	0.168199612626199	-0.00169444660457946	0.177698668984078	0.191832854503333	0.281753564756151	-0.331603687095756	0.190974588497975	-0.381368324151932	0.312629915411807	-0.142234586955499	-0.00509511622024145	-0.174297146987208	0.294427501523639	0.374299815485237	0.390040324310696	-0.251935312960882	0.0954646315653808	0.285393477088471	0.113628088649299	0.146377430494627	0.290368394627224	-0.0179375641422863	0.0052108008732088	0.0223937488227935	-0.209670467102755	0.435675334858056	-0.589712358498354	0.394496563715981	-0.112825771303365	0.332315544079647	-0.183584426597575	-0.0171158256628961	0.300013493155741	-0.159821723202478	0.0337079387523678	-0.275696788152638	-0.0795243295218896	-0.0634138311519385	0.20703482059448	-0.0173286668776784	-0.0101268355350338
GO_GO:0071354_CELLULAR RESPONSE TO INTERLEUKIN-6	0.00000903446328039614	0.000369903	4.71065608283696	0.277111	21	-0.193592	0.0835195	-0.25069048255343	0.199853230685622	-0.0196707713124109	-0.348044594652481	0.095613640978295	-0.250048070162788	-0.637782164506461	0.18994582211904	0.370930914516346	-0.166168992519924	-0.239768662834272	-0.25522533817233	-0.391486363236867	-0.255441647828107	-0.277664907922095	-0.120262706533853	-0.474482794544975	-0.14750331622449	-0.205756020171215	-0.113745720343522	0.199337378725973	-0.0883976012182903	-0.198780893676151	0.0221208534661263	-0.545817782076062	0.105615831616064	-0.285987993618068	-0.464212833365762	-0.27691287832639	-0.288195585879262	0.264142773317747	-0.396469923703344	-0.214819822499874	-0.461884064859122	0.0260549424452673	-0.00405288773581314	-0.513024779856972	-0.551981664584039	-0.566008158950067	0.195226639409446	-0.595820241372496	-0.0339284276112581
GO_GO:0045453_BONE RESORPTION	0.00000912672651472809	0.000370691	4.70806750674687	0.265544	24	-0.181444	0.0840999	-0.399026814493121	0.0526219357338724	-0.247099081129062	0.022419023336347	-0.193482832636323	-0.546754206263354	-0.531185215553367	-0.385376305330636	0.272837232978837	-0.329333651039966	-0.196496644584076	-0.0749241427359476	-0.299382449395503	-0.280038319829192	0.226407691624581	0.48166126668413	-0.14533188120538	-0.108017472204506	-0.410367783447035	-0.229266593821785	0.207161832001981	-0.158285047825039	-0.259146417235765	-0.243950094006972	-0.515585790452492	-0.37891640467523	0.00723373204710065	-0.0600789933489966	-0.326183582012582	-0.356562240015054	0.267767832995295	-0.151002034746847	-0.31569501259946	-0.39273251502908	0.257956143023515	-0.31055159936768	-0.384837996588631	-0.396593118574854	-0.485793680700819	0.236214964339219	-0.359480850846031	0.253178804672339
REACTOME_R-HSA-5686938_HOMO SAPIENS: REGULATION OF TLR BY ENDOGENOUS LIGAND	0.00000920412891042448	0.000370868	4.70591540643503	0.294528	19	-0.255715	0.0388131	-0.340801101251825	-0.261081395266818	-0.128940233137193	-0.49065350729279	0.00708641538817745	-0.336903244785818	-0.525013033992843	0.141333550745038	-0.3822782107303	-0.210053096192414	-0.506384672565179	-0.598690313932269	-0.555417222429105	-0.490610000977722	-0.344880477094446	-0.0698902305615037	-0.474300161074377	-0.0551727717581359	-0.0972714422211374	0.0334953500191161	-0.0438868117952393	-0.236675828553	-0.201633272322645	-0.391596667333674	-0.497322404056207	0.306605902166978	-0.167214268130959	0.21070542683648	-0.252017819449901	-0.175063770396342	-0.180042388133447	-0.0932605854937969	-0.261426073687432	-0.558546912061116	0.158710114222332	-0.00718072147414367	-0.285171182396023	-0.513685771473095	-0.555916040467835	-0.521544184781225	-0.531711938470913	-0.240190034008294
REACTOME_R-HSA-6803205_HOMO SAPIENS: TP53 REGULATES TRANSCRIPTION OF SEVERAL ADDITIONAL CELL DEATH GENES WHOSE SPECIFIC ROLES IN P53-DEPENDENT APOPTOSIS REMAIN UNCERTAIN	0.0000100682838053222	0.000402494	-4.68301478031592	-0.251787	14	0.0834543	-0.168333	0.381625040717343	0.302180988790801	-0.134520421100971	0.140721358532421	0.111532970839331	0.435620762154709	0.119346545800233	-0.0907309671172728	-0.151791698069642	0.21648823342159	-0.179164036434058	-0.093963772003396	-0.0979309231926482	-0.422826996596433	0.314442481984431	0.429733477506031	0.0317357011559031	-0.182244752919555	0.331189230213546	0.0162525315692973	0.160448410351028	0.233094010222844	0.426737260124277	-0.117809102927093	-0.17242261999494	-0.173775140553194	0.24405681917987	0.191897519096172	0.417543288579271	0.273539758842698	-0.230302404289293	-0.0437579011927192	-0.317153592805688	0.270703344460086	0.268403991843339	-0.010807137822251	-0.308423822169671	0.472550018760051	-0.0278905865076235	0.174658954480668	0.212638107496425	-0.0898410825524647
GO_GO:0043552_POSITIVE REGULATION OF PHOSPHATIDYLINOSITOL 3-KINASE ACTIVITY	0.0000102007936888649	0.00040397	4.67967309797026	0.289611	31	-0.23988	0.0497312	-0.154815270690735	-0.126491180669316	0.0383600817265063	-0.439194769561327	0.245038527955437	-0.522804495773463	-0.633293606307344	0.0799414522186902	0.040071911445904	-0.449132081944926	-0.0841313875280731	-0.0436193725178895	-0.390677472979641	-0.0286855814564565	0.152703200458348	0.00891390184713869	-0.194952005278957	-0.159271439322902	-0.188727628041633	-0.434960946319487	-0.299656403551067	-0.419755786663037	-0.552258367891197	0.233907257908658	-0.418124646602678	0.247269091993159	-0.215841449433803	-0.461075903606411	-0.420828370675767	-0.383837231444429	0.0329587624967654	-0.61617190819748	-0.335940562658889	-0.385684930363303	0.356977632337549	-0.437768730202913	-0.525547084114175	-0.636972284480982	-0.579191246958691	-0.355669441564238	-0.376123008823788	0.175101356930149
GO_GO:0002446_NEUTROPHIL MEDIATED IMMUNITY	0.0000103637507154513	0.00040397	4.67562090609391	0.279988	10	-0.188085	0.0919026	-0.397717534941838	0.191369997773439	0.0430589754545194	-0.191954054719004	-0.105517485705484	-0.219864326910919	-0.383801501760832	0.0147561799141264	-0.290957116472822	-0.00638203923006131	-0.092112054204102	-0.246144796168387	-0.0652296384000465	-0.210774239105895	0.230255069633087	0.219343174354564	-0.398171440685012	-0.0993050712404406	-0.0700428679346969	-0.387305027359099	0.123209047426356	-0.468458243131168	-0.504995126027638	-0.689689671585303	-0.646039051594308	-0.173296453417869	-0.335183093387025	0.01739997830531	-0.151974234844825	-0.43935360263705	0.0855280971373548	-0.32031589051059	0.334435193999857	-0.626250069494765	0.2993027515572	-0.374317406682443	-0.496548572767709	-0.22762008276964	-0.602185985272947	-0.0353355916699493	-0.0133114602303014	0.409076357838445
REACTOME_R-HSA-5663220_HOMO SAPIENS: RHO GTPASES ACTIVATE FORMINS	0.0000103440324668512	0.00040397	-4.67610792937852	-0.248421	136	0.084955	-0.163466	0.468876075028514	-0.253784458747032	0.0464389643144454	-0.278671772059988	-0.268375641793057	0.161791570068092	0.25838973264321	-0.0870418996766561	0.0634521334618781	-0.140917669634244	-0.322470974382323	-0.0620716169924215	0.349883812472927	0.183908983591154	-0.192962086687909	0.502495640885598	0.0981102222300838	0.366500527593463	0.220216415827401	-0.280615250590546	0.201987911978123	0.285529234754235	0.217831161167487	0.390785407125614	0.362862512024641	-0.196019149742496	0.290240988167967	0.244601379221206	0.370132431666486	0.423304119931089	-0.199639530288302	-0.334919941039075	0.162009472536932	0.0877058938654804	-0.193013555467277	0.0838318353525683	-0.169575896393684	0.287658026834293	0.352245962271651	-0.242445900539184	0.224888951364586	0.0404632163698395
GO_GO:0051170_IMPORT INTO NUCLEUS	0.0000104234833662097	0.00040397	-4.67415103430767	-0.34885	21	0.0995899	-0.24926	0.178899636622975	-0.252133407303602	0.405936564486501	0.226717006598171	-0.490015898144027	0.219044400401373	0.480858670538612	-0.25444444462328	0.211391434028241	-0.183933548148286	-0.193316181881081	0.473029164717498	0.112150598063693	-0.288692095365213	-0.380292385932801	0.0670988959543166	-0.42235050746656	0.193988575886207	0.294282675947843	0.109852874239116	0.382317119074833	0.446179248593471	0.201658513228905	0.539445818477279	0.66675145785097	-0.332431123220451	-0.0593342156798526	0.559989646946226	0.244890980620988	0.784366828298152	-0.342028347262318	0.104079450550521	-0.370786667602169	0.0605694968821522	-0.0955287284434874	0.567037743606723	0.088017758615388	0.422508793240655	0.655537390964532	-0.439072774462133	-0.509056519056449	-0.457655172336129
REACTOME_R-HSA-9020558_HOMO SAPIENS: INTERLEUKIN-2 SIGNALING	0.0000107789931684432	0.00040419	4.66556846350298	0.351104	12	-0.204688	0.146416	-0.356562638448882	0.337527143381426	-0.506732862592637	-0.417652075287329	0.164813041539149	-0.323268940380116	-0.574851531514622	-0.289925022484445	0.110613761101711	0.110350508464148	-0.436478399964212	-0.549849750558931	-0.41346250111017	-0.303679886835495	0.405244575916617	-0.0445774858040505	-0.490871042553463	-0.288959845570201	-0.409977534397503	0.0107449057773999	0.300626725274515	-0.12196316466131	-0.193818891815728	-0.334142307169138	-0.710939836599592	0.117215031615668	0.397754699240792	-0.537543608965377	0.0787868606275473	-0.258694422979854	0.316656501270805	-0.478881112865318	-0.304728981128318	-0.443394976306896	0.255069359890747	-0.619174596894621	-0.428206086603111	-0.686573956395886	-0.141798912056372	-0.0870399229413905	-0.243865079380747	0.31987515337606
GO_GO:0035815_POSITIVE REGULATION OF RENAL SODIUM EXCRETION	0.0000108272204032967	0.00040419	4.66442540890919	0.283008	14	-0.210915	0.0720933	-0.430414102169178	-0.366589752706268	-0.157031688009747	-0.52379783070276	0.380154422638913	-0.190985888358619	-0.394931651665416	-0.101705968625189	0.286571664544612	-0.353720513965938	0.0509517108626339	-0.266006842068852	-0.642177768458719	-0.165255613477907	-0.19945353058792	0.294403945290436	-0.112921842581669	-0.117139210816413	-0.4002012622566	-0.329282057369453	0.22010447684844	-0.43121649994626	-0.190810168731954	-0.0413596704159397	-0.368431145939341	0.0876418838187203	-0.295425443777352	-0.305893907123422	-0.516022820532461	-0.499799461723665	0.103476438251469	-0.373137304589766	0.019244475575501	-0.354770951368552	0.354164033106058	-0.190195011027811	-0.241008217793308	-0.673291522978713	-0.50406387125736	-0.15386444150797	-0.553320645010568	0.242573631629677
GO_GO:0050775_POSITIVE REGULATION OF DENDRITE MORPHOGENESIS	0.0000107811683337824	0.00040419	4.66551680215162	0.207932	20	-0.0775043	0.130428	0.0375247416591729	-0.0665353316593857	-0.0615144096288253	-0.13487042296482	0.203387150921292	-0.0492552693740606	-0.0650139930434747	0.140225031015066	0.0252500811736937	-0.0329351343753112	-0.105924680033148	0.211385193957569	-0.126148853934039	0.0717650457107558	-0.0749819495237568	-0.325054871617338	0.356125140104436	-0.191051351135996	-0.331764818295461	0.0274939935770352	-0.540146143132034	0.0355836438032116	-0.19612231374852	-0.236669847635649	-0.162668766962593	-0.432794158954702	-0.0930885168133078	-0.320272966121766	-0.128993242167827	-0.375681274874501	0.0409782400993946	0.252477895929222	-0.31173102326597	-0.0681734918289827	0.04553534445949	-0.373489649790519	-0.236168196672593	0.365032845783333	-0.190301910013019	0.417183824616109	-0.176273869443638	0.461866210482805
GO_GO:0043122_REGULATION OF I-KAPPAB KINASE/NF-KAPPAB SIGNALING	0.0000106351107084504	0.00040419	4.66900842408911	0.19973	29	-0.0877472	0.111983	-0.266384025610358	0.0331260823825531	-0.265146480100809	0.0428332934699743	0.0455409305463134	-0.230844491980017	-0.372326074423859	-0.206927462659497	0.099735144552031	-0.322270272836613	0.0262636664996016	-0.12858603243218	0.0414535107972291	-0.335472125281078	0.0100567187510849	0.0143500274930975	0.172780610435529	0.0250495404129792	-0.234859537037253	-0.425715060366406	-0.0278500514217616	0.109772041610895	0.173216929504171	-0.119750165950891	-0.407805649656116	0.0884404936018385	-0.202947661221816	-0.120051574709847	0.142452339071466	-0.212707127589353	0.163746619441298	-0.0242050569515787	-0.306048482030161	-0.122506197044521	0.0847405737688367	-0.131678532998318	-0.0272237240918022	-0.238545652918514	-0.232555238115467	0.307150284370656	-0.215935402610297	0.277341603363475
GO_GO:0042759_LONG-CHAIN FATTY ACID BIOSYNTHETIC PROCESS	0.00001079819606052	0.00040419	-4.66511273373347	-0.200611	25	0.0787767	-0.121834	0.222543889634318	0.111394394094359	-0.163195490317715	0.123474127349241	0.144439204898679	0.333049294646365	-0.101089434418058	0.112131954561143	-0.233826937182215	-0.0235843903223684	0.340592397206024	-0.0283762407706168	-0.0152549576236757	-0.0782125031609337	-0.163831208379592	0.379784536103205	-0.0734892605409281	0.0666276219064861	0.390650063060897	-0.167505888677243	0.0504243590582251	0.460290928718716	0.33179814930706	-0.186920485394042	-0.0254268595256415	0.231021160568459	0.199848903936458	0.18966633082771	0.226641763277324	0.306754494349751	0.00785003602871845	0.183369286792911	0.256312276184121	0.0887830776900616	0.288547334761567	0.147586875468164	-0.219702054030902	-0.0624640837852778	-0.118932104494124	-0.223743132148004	-0.0781812949814536	-0.139694626449746
GO_GO:2000353_POSITIVE REGULATION OF ENDOTHELIAL CELL APOPTOTIC PROCESS	0.0000118845925901915	0.000435526	4.64053269752299	0.300147	22	-0.218195	0.0819519	-0.0040859287855366	-0.195760804542639	-0.100890247749866	-0.322079202075768	0.30962512717556	-0.00690220882458062	-0.482407191181955	0.082192931512847	-0.241615041696275	-0.20059549308072	-0.213588002881956	-0.604274839990806	-0.591582499966817	-0.200085209002271	0.210594582002918	-0.29148394018685	-0.400901257606441	0.270521962306365	-0.225960898563383	-0.353662430710652	0.111866034736841	-0.334207028957564	-0.349584909984938	-0.231761550557331	-0.543664363286565	0.067208831384145	-0.143291925197583	-0.260995695201033	-0.363750145730724	-0.284481464203827	0.100004202723564	-0.625396105235183	0.25220874563045	-0.497477474840502	0.339574426389671	-0.464375674211297	-0.382706394811579	-0.592698548870597	-0.590989376409059	-0.444534239520219	-0.144008742140075	0.434172683240714
GO_GO:0060397_GROWTH HORMONE RECEPTOR SIGNALING PATHWAY VIA JAK-STAT	0.0000118078204694312	0.000435526	4.64219659293816	0.279999	14	-0.161276	0.118723	-0.301434330009324	0.29786628673475	-0.0792258409704661	0.281360608754404	0.0863293939706663	-0.430073045266109	-0.638999527561368	0.0914691297663666	0.0654328833263588	0.0014798788348194	-0.205136585801844	-0.238367897375288	-0.205984306025564	0.186008125448973	0.325550867258481	0.118510134769971	-0.18553926523371	-0.379258280820016	-0.49787364151025	-0.461618764161143	-0.128257352891916	0.127272239099728	-0.520183816033774	-0.0450703557178152	-0.611838144894119	0.119082470981542	0.0456548246949649	-0.406538045872249	-0.132048491892668	-0.48977303379759	0.0693128036004827	-0.5233908178351	-0.43447548058875	-0.181585094817785	0.19206698254655	-0.448472365960939	-0.203196736874019	-0.559560371228818	-0.379948718376729	0.0803924180017975	-0.0122679086892873	0.201494287824013
REACTOME_R-HSA-73854_HOMO SAPIENS: RNA POLYMERASE I PROMOTER CLEARANCE	0.0000119728092117243	0.000435526	-4.63863359342385	-0.234429	108	0.120369	-0.11406	-0.0808025737747825	-0.0328083953194344	0.219326923337758	0.126131666455879	-0.333751252139103	0.43773125184097	0.452331365139272	0.0276558144425701	0.148139849815709	-0.0747569646864429	-0.10782823616744	0.213003143535479	0.299068554022679	-0.0253182192773236	-0.304011152268467	0.251123174188018	0.212736963988103	0.21081638511535	0.197191641556437	-0.293844389426769	-0.00995146494158625	0.177198824884753	0.239111689571771	0.320548626363282	0.378315011578106	-0.108817461256424	0.178920360525861	0.341927553149994	0.23960616348792	0.451371373058703	-0.165963828263169	-0.182902429253935	0.0663953156429921	0.446022749571592	0.175933242329633	0.3957054982079	-0.217229722582635	-0.0508442507258622	0.472732478398348	0.0646890584104398	0.180208218145465	-0.295994711431088
REACTOME_R-HSA-8876725_HOMO SAPIENS: PROTEIN METHYLATION	0.0000120097773545533	0.000435526	-4.6378417871829	-0.268334	17	0.10353	-0.164804	0.331690640967517	-0.0529415049011558	0.0842617288194607	0.136643769230549	-0.345238580871906	0.258480239905998	0.342198617874924	-0.261488295274729	0.284772550095827	-0.000477457953750787	-0.226983054558626	0.0581256699179812	0.278412572771512	-0.322906652641175	0.107464437495134	-0.125426139360901	0.0456736440256802	0.45754804490194	-0.0333570106025337	0.139488982170818	0.251907084349795	0.303302492858634	0.366692379927419	0.361672636366175	0.480582992147842	0.0183275698630045	-0.190937409888501	0.406874824760425	-0.0325435306947936	0.690789013081647	-0.202170161327846	-0.0585890801452779	0.06923275597818	0.227173508900593	-0.285940554453287	0.398172109325987	0.107254762537568	-0.0498590431079112	0.472420820751839	0.141231627880199	-0.386821184440671	-0.347975295281578
GO_GO:0046549_RETINAL CONE CELL DEVELOPMENT	0.0000122731622493027	0.00043574	4.63226796215702	0.236166	12	-0.166869	0.0692965	-0.298432689676242	0.00868884013586099	-0.128326645502	-0.0918066324781412	-0.240579086641281	-0.423695409139372	-0.0935831484772528	0.254094909686345	-0.0496956063553139	-0.392221066932077	0.297408736510689	-0.510044899964504	-0.153900688422585	-0.168138256620391	-0.0907297296731422	-0.398532303714961	0.134134623861848	-0.159796444474976	0.0250051997164621	-0.221351504457524	-0.360707934102251	-0.0480460331826313	-0.292200293666694	-0.0040052979328542	-0.362034863617225	-0.168494594616489	-0.497849636814469	-0.210702465863638	0.0449006767680096	-0.399036567384854	-0.169756374722291	0.0483073913128154	-0.576105265008482	-0.136123795907951	0.18590029005369	-0.338990417131514	0.0716459925439929	-0.148450670820173	-0.333571944342069	-0.00218143717396091	-0.442641727430364	0.0727438621807295
GO_GO:0007599_HEMOSTASIS	0.0000122136684261523	0.00043574	4.63351676956041	0.223355	52	-0.174971	0.0483838	-0.185007279690726	-0.345409193841366	-0.276420713441503	-0.3037592737349	0.068665399906799	-0.110218862499928	-0.470983748214538	0.188777348734847	-0.0363222721515441	-0.160991764372096	-0.192330851796176	-0.441549577359962	-0.377858226099379	-0.191492225103009	-0.201416563467077	0.0465208882128906	-0.130035596356145	-0.286153799672343	0.00274664690107965	-0.248859991490758	-0.231129509730655	-0.0403169464578057	-0.428072544636823	-0.0964339289270173	-0.311158130860353	0.0326469142499683	-0.274239252116777	-0.189012384135578	-0.291065682858905	-0.416132320207028	0.310128811968838	0.0729147873771289	-0.132140632003678	-0.088063821070302	0.176095609524683	-0.0785748999798505	-0.0390008117334006	-0.421181721424636	-0.545885380875146	-0.251108562431544	-0.279981235761896	-0.0112080703773423
GO_GO:0040018_POSITIVE REGULATION OF MULTICELLULAR ORGANISM GROWTH	0.0000122410395120379	0.00043574	4.6329415043461	0.185731	32	-0.12114	0.0645914	-0.129534722515882	-0.261428432274745	-0.127252792772684	0.222766441533601	0.269649867492535	-0.0651854728126385	-0.22865627724886	0.153716401256311	-0.0869187309413872	-0.223109872063469	-0.0291841895526291	-0.0850931337163676	-0.258366091291351	0.0149681813817754	-0.00246503921104868	-0.00574455973170002	-0.273589345505202	0.0484801673190133	-0.146717671349037	-0.236167444473068	-0.101263424544312	-0.203225354513117	-0.299079784353947	0.18040504276305	-0.178125424025734	-0.0506743722363572	-0.136692852865578	-0.310787808654034	-0.477542511905443	-0.221586800178684	0.0548895716212685	-0.333852715938826	-0.366699132887693	-0.114778788555111	0.0968409422042294	-0.0858772641094479	0.0290483695642915	-0.323019050918945	-0.297111336670339	-0.0993029043784625	-0.27846823331843	0.188523740329328
REACTOME_R-HSA-5696394_HOMO SAPIENS: DNA DAMAGE RECOGNITION IN GG-NER	0.0000125004212985528	0.000440727	-4.6275511360904	-0.261409	38	0.119073	-0.142336	0.381086015958328	-0.128491582650014	0.162550974680885	0.154646292256994	-0.416358866174538	0.454411849788234	0.192885893947683	-0.299010742414561	0.448743383923957	0.050224097929651	-0.175718707250647	0.401726537236044	0.211422845613962	-0.262866203903182	-0.0447771094130305	0.270600125524115	-0.0597393910401639	0.248257938047653	0.0653754945471838	0.288695545798373	0.449673376409642	0.501309005156641	0.0682300700709192	0.183042060183945	0.348631947796861	-0.38180464583713	0.0743837343064778	0.348380725008321	0.0866716879691228	0.610034773018596	-0.0972436030719006	-0.251252768302812	0.327622203596321	0.0644848696801173	-0.158072656561049	0.277553906543784	-0.22230469891116	0.270169714335857	0.402121744709909	0.123414090792392	-0.0867054988529972	-0.0878026997826713
GO_GO:2000352_NEGATIVE REGULATION OF ENDOTHELIAL CELL APOPTOTIC PROCESS	0.0000127679613069091	0.000447055	4.62210374122257	0.229762	36	-0.148543	0.0812195	0.0897780566291311	-0.142505358695998	0.0137671118472126	-0.42791641694826	0.34092347185574	-0.408629906961546	-0.40669320774014	-0.0717158764573861	0.0122691124332213	-0.22997747359823	-0.15252170695383	-0.283072589208605	-0.263228672335572	-0.122799991242121	-0.229130397478284	0.0548412554931313	-0.120948738057044	-0.06896838285713	-0.322270244877653	-0.26048577577731	-0.252529620995753	0.0281676788030687	-0.183742483059874	0.215579652821658	-0.402209725041145	0.204144643369155	-0.41661684660705	-0.318746047279989	-0.197242035041707	-0.333163407701735	0.159306123418868	-0.321578629338479	-0.112434948843986	-0.071365889313279	0.427843149503762	-0.181727874640534	-0.0850044196743264	-0.445864054135646	-0.3474247882315	-0.102333909644493	-0.354032323643562	0.339193711665978
GO_GO:0002237_RESPONSE TO MOLECULE OF BACTERIAL ORIGIN	0.0000130978213549783	0.000452365	4.61553787154103	0.356362	10	-0.338062	0.0182995	-0.333082332864086	0.580981856602919	-0.721244478340298	-0.479819869027403	-0.5132150804865	-0.668906454373899	-0.615395731734045	-0.411889284781357	-0.185437497956577	0.0207349374373872	-0.545080011640899	-0.671442799069476	-0.427282677810342	-0.400087108216007	-0.294782916461175	-0.104854488314624	-0.545642901400549	-0.103224668290092	-0.391658939401168	-0.560042433969917	-0.166063091552346	-0.611784769690881	0.210081177069952	-0.437681416868037	-0.634541472823532	-0.460677463076865	-0.056121472666111	0.397996763793965	-0.0712354849358867	-0.0708101390166972	-0.181676843869661	-0.546450071236508	-0.150628754747535	-0.567449754615475	0.207100646381301	-0.173472193960703	-0.705327096467606	-0.649251398851459	-0.735361714655498	-0.504242904372053	-0.581575148596785	-0.27190106429646
REACTOME_R-HSA-73864_HOMO SAPIENS: RNA POLYMERASE I TRANSCRIPTION	0.0000130452387213889	0.000452365	-4.61657370742675	-0.231066	109	0.116495	-0.114571	-0.0811422065731169	-0.0258572478209466	0.226308880514146	0.124886161171098	-0.329105518388502	0.429238345838276	0.446379121770538	0.0271204771752609	0.153257136173908	-0.0883601056933532	-0.11679888366698	0.196884937582779	0.276732189239476	-0.037706317728953	-0.310852179356403	0.257542746613211	0.21841589750668	0.216088557322982	0.182885338391894	-0.300962060641907	-0.0100526927477186	0.166263175758949	0.245578380313011	0.323321838294181	0.36996285427957	-0.0926053349663305	0.187389691312102	0.336158305162075	0.217222316345172	0.44079661095499	-0.156045688807044	-0.203700358766606	0.064922704096581	0.422722304933113	0.183620411117795	0.399034814720622	-0.227452967284481	-0.0648822037127403	0.462426100988619	0.0624157962104106	0.184238443886828	-0.283246289584961
GO_GO:0051382_KINETOCHORE ASSEMBLY	0.000013257059122586	0.000454771	-4.61242544009685	-0.364888	15	0.143735	-0.221153	0.529044479578838	-0.21848300746811	-0.42555067651255	-0.380883435935459	-0.315030561523322	0.41554744608205	0.7315832716264	0.194357497602872	-0.351606066548927	0.219310535458461	-0.366616570805273	0.387454503129664	0.590296061441162	0.155420061125184	-0.260371707604524	0.271803236860704	0.0584381194215344	0.124921493696317	0.529377084110986	-0.391368380653564	-0.129313693715408	-0.0811096507657892	0.678352521531585	0.700299281842655	0.712863716833376	-0.309022328964411	0.208867153425418	0.210578024508095	0.503172739042272	0.549266284115671	-0.331251807656285	-0.00157132341755661	-0.0632316581385849	0.516180732859936	-0.534211115427707	0.283413646887438	0.306292328759959	0.719377497954585	0.59781315264113	-0.546810902051361	0.40554202119998	-0.318851936760336
GO_GO:0036148_PHOSPHATIDYLGLYCEROL ACYL-CHAIN REMODELING	0.0000134828700439272	0.00045635	-4.60807339182434	-0.262687	18	0.0738725	-0.188815	0.411352299105576	0.0846084597334301	-0.541389995203353	0.408640987866222	-0.0284161908935594	0.0791559136856538	0.391166749197919	-0.0382104960984956	0.00666939732596522	0.00793477031322457	-0.276127880299128	-0.00085082289708438	-0.277953857419276	-0.32999949100399	0.458167247318541	0.324767784190851	-0.510582528030734	0.259073815177476	0.543055189290592	-0.0886809056140141	0.159405014613235	0.503395034635587	0.126087932004227	-0.272631122335403	-0.24300629622794	0.215666818627129	0.162853127673319	0.0811959135004211	0.31183443980846	0.220988800033693	-0.00849812031561209	0.276377665370026	0.00356641815536773	0.320138250472169	0.49338372084035	0.106012445015645	-0.167342356487651	-0.0476434749953298	0.248331455547865	-0.280369209816341	-0.0633523817930237	-0.202465788431282
GO_GO:0016070_RNA METABOLIC PROCESS	0.0000133968794229865	0.00045635	-4.60972229296804	-0.296728	47	0.119042	-0.177686	0.369504669700553	-0.131588587310599	0.0981877709765072	0.222940234899947	-0.381940966084127	0.579595633776409	0.330706999064935	-0.391298727056001	0.213240628085368	-0.0282649744161217	-0.258230432560786	0.340267636806278	0.366124341701199	0.081185292506813	-0.230283254945132	0.250616931144039	-0.0283365744724637	0.260460633064073	-0.136461284192287	0.0531529480151141	0.175746088474965	0.488474244227987	0.190753864043327	0.352916907002383	0.599439641770893	-0.312691639823409	0.275909967858391	0.209784041611456	0.257330355395076	0.629828784205629	-0.0925846130831969	-0.258871381615064	-0.261632998114829	0.0442437314776254	-0.346001031294581	0.496644039022536	0.284627393261008	0.322669082650289	0.561522923341806	0.0116574966712958	-0.328633399497116	-0.271381791131341
KEGG_hsa03420_NUCLEOTIDE EXCISION REPAIR - HOMO SAPIENS (HUMAN)	0.0000136399956286263	0.000458611	-4.60508662594922	-0.269946	47	0.089117	-0.180829	0.417561911987146	-0.251721903946789	0.0812283099221298	-0.185924086093298	-0.402077738753763	0.211000499355044	0.0145538578829317	-0.0428868452242288	-0.0155013387733769	0.100520646178228	-0.205248157226962	0.286420916769688	0.407008532392993	-0.0807170727258379	-0.0834684974061349	0.192756120217107	-0.0799064474005007	0.313387383017138	0.293024432709023	-0.0540723661471494	0.438141685021255	0.115057493175992	0.214211891170287	0.478758694447543	0.50899826646703	-0.379603303570462	0.144919108746213	0.3854782914063	0.130011539196563	0.423435800386007	-0.375455036760775	-0.370475834543424	0.211620167408991	0.106888125571708	-0.338532167642528	0.23603933689126	0.0900784176957589	0.175507459762182	0.582820632120076	-0.346110461010635	0.306070011526161	-0.0921311419942856
GO_GO:0008608_ATTACHMENT OF SPINDLE MICROTUBULES TO KINETOCHORE	0.0000139157082239928	0.000464803	-4.59992541308201	-0.320811	11	0.107591	-0.21322	-0.00236028379237418	-0.228165752307764	0.134810454441406	-0.389868504839514	-0.280203723026665	0.41112425665731	0.296182005095947	0.0544529606529721	0.266215853001241	0.365267494108366	-0.190441499607557	-0.532653604918639	0.0155073532003691	0.442937620050608	-0.0701270516917956	0.67893515886021	0.159635285186992	0.653469286587585	0.47582958011782	-0.155141368040952	0.422035570595506	-0.327450584989457	-0.10478380525058	0.0855895657457148	0.476713196885205	0.214716471153462	0.364406201540186	0.348476622891249	0.345194784334751	0.384173685253908	-0.625056288594023	-0.397656835069753	0.178617368722865	0.0545715847824811	-0.551370976176409	0.293969911092618	0.162842091682463	0.564775074990418	0.528145523223084	-0.505304081054003	0.393207601860579	-0.391936748689535
GO_GO:0021549_CEREBELLUM DEVELOPMENT	0.000014220901550855	0.000471892	4.59432672059107	0.169207	52	-0.14767	0.0215376	0.0885353713886942	-0.118099206689955	-0.0904925590220578	-0.23781907389242	0.0850637539335135	-0.0605241029396358	-0.352222763206042	0.0480689345267899	0.0900480909432767	-0.352643644108705	-0.311182343026406	-0.137911674401225	-0.174226143363276	-0.215555977620668	-0.00328646235118146	0.0226870069590849	0.126731927463537	-0.180580167117094	-0.295614500609203	-0.313077745791784	-0.238702103419311	-0.220620519932314	-0.309792883556063	0.0159213888679131	-0.378656416643474	-0.06336851527281	-0.0286354368309413	-0.411314402109635	-0.210539682544056	-0.224008250323364	0.0308762312522304	-0.298580208635648	-0.175031630935712	-0.197248434501971	0.0969917128091588	0.00364316526228442	-0.0763656424826742	-0.39046113141115	-0.176923071333955	-0.0832425590584896	-0.336302370393047	0.145234112987179
GO_GO:0006163_PURINE NUCLEOTIDE METABOLIC PROCESS	0.0000143246714342341	0.000472249	-4.5924496024859	-0.255499	14	0.00607166	-0.249427	0.0990123423525359	-0.339850899001547	-0.120327942984941	-0.0487240229655732	0.0165582345611689	-0.15694720934755	0.487562316955889	-0.085064057994847	0.398895733541528	-0.321200565856664	-0.719767932787579	0.469892145353272	0.170635341188135	-0.102619988927139	0.461983102968489	0.343809871017739	-0.0690366662353905	0.466779404875184	0.0212674696083117	-0.00041910652860791	0.0801569403877926	0.0151079093839281	-0.136564403733095	-0.409671226776441	-0.189862262062185	-0.316234234297429	0.513587743015262	0.323004509891411	-0.027973105962228	0.29353198704479	-0.101563855580805	0.0639796964288683	-0.477376725299691	-0.166398147131992	0.242652899556562	0.269349366346849	-0.164600087462696	-0.0454267140343095	0.073334199951855	-0.343946265082103	-0.218587930801037	-0.19422293021406
GO_GO:0019229_REGULATION OF VASOCONSTRICTION	0.0000151555078751092	0.000493234	4.57787896428096	0.29442	23	-0.183618	0.110802	-0.340828796976747	-0.457611427041844	-0.440149938255227	-0.081266201848938	0.281398983982679	0.00300899561155737	-0.515364836068509	-0.0550791890358161	0.256567518999642	-0.636344751257891	-0.0767905988170665	-0.0419727584683602	-0.479109936474897	-0.0196830355719266	0.305734275207617	0.213672876621731	-0.308632371731115	-0.168395062170663	-0.152359252187366	-0.569761814610325	-0.224400710694423	-0.13844061786867	-0.234889064177387	-0.0721426466004909	-0.640384586898583	0.179623319231773	-0.483912279484223	-0.361601591690885	-0.261309823331355	-0.367901559995887	0.354945633326538	-0.337686881062976	-0.0224165280967281	-0.465016889458135	0.5276674946621	-0.0598751163461158	-0.48165901603128	-0.554357753548432	-0.513235855097919	0.172211984531787	-0.260569159716751	0.396827487019982
GO_GO:0032735_POSITIVE REGULATION OF INTERLEUKIN-12 PRODUCTION	0.0000151216018890066	0.000493234	4.57845825864721	0.293931	38	-0.237458	0.0564729	-0.158915691248965	-0.00952083786748398	-0.436992398817119	-0.445923152111319	0.18806586578321	-0.580965950324819	-0.510196766362875	-0.396531261096102	-0.087814644385406	-0.208781371699992	-0.332151117138079	-0.421525740591213	-0.603701659235333	-0.383527736736202	0.0921309999690902	-0.0270980217878491	-0.359385315252381	-0.04377175892859	-0.317502476036651	-0.268825988471866	0.202080826597409	-0.334679653134858	-0.140354807367291	-0.132274038246416	-0.596684575554824	0.100316765495002	0.316431847400709	-0.098857597816852	-0.304459006103693	-0.041921711173414	0.124744488074304	-0.562035152544642	0.00965949140914923	-0.427375494909541	0.00816958328528125	-0.385600360423606	-0.499401491813645	-0.546330020895772	-0.483662399121626	-0.281931967832585	-0.348681809892892	0.217546817262356
GO_GO:0006383_TRANSCRIPTION BY RNA POLYMERASE III	0.0000154797367302012	0.000497409	-4.57240200525576	-0.240836	23	0.10387	-0.136966	0.247050455215107	-0.321296812121906	0.201360621360126	0.0708906217848498	-0.3877030132213	0.337290086804862	0.252791643006222	-0.12266311869645	0.29078107394159	-0.201539769513181	-0.0285523655111952	0.322326707717319	0.343221923984975	0.138550243459656	0.0856780734889137	0.108827140326921	0.132780250745026	0.233477789009427	0.0805721627353115	-0.097989767366965	0.0775102256678106	0.285246114358642	0.318766640792101	0.305486392253134	0.435148630302746	-0.276752519015852	0.210643968889063	0.309577959536166	0.201935002246949	0.438176199292902	-0.120858797849948	-0.200481302965441	-0.0365746105124537	-0.0371621612697234	0.125340079859098	0.211541743143246	0.0153809000032384	0.234706307919916	0.579124690845826	-0.0422719798726907	-0.461674331659775	-0.397411294596561
REACTOME_R-HSA-73886_HOMO SAPIENS: CHROMOSOME MAINTENANCE	0.0000153866071414922	0.000497409	-4.57396370514142	-0.268798	139	0.125481	-0.143317	0.259309829994678	-0.184249682061114	-0.0371749032304567	-0.0659887915015919	-0.416564929851997	0.384875085873671	0.433204414383193	-0.0593746437849761	0.263751623300685	0.0205408429351277	-0.278719897531414	0.267048306576275	0.381542409219059	0.0792289367223544	-0.336538028437343	0.319097649463586	-0.0495590657168996	0.437008168010204	0.342310503518464	-0.151724308397882	0.27131235547765	0.185023156848893	0.283631729101435	0.397886893581483	0.477600274160594	-0.3552589992145	0.269165787787534	0.401952273656636	0.101962064630514	0.566264039062379	-0.175931140061968	-0.374199298829206	0.175092364274253	0.363545053530967	-0.033513789848457	0.289788703461204	-0.110485924948181	0.0798425807061906	0.526434540970509	-0.183921506069783	0.38051100978262	-0.0993394683678512
GO_GO:0071625_VOCALIZATION BEHAVIOR	0.0000164938827109855	0.000525783	4.55596158473524	0.315061	16	-0.206335	0.108726	-0.139326696636189	-0.225142512282505	-0.00437287056700641	-0.31324268751294	0.216347105149454	-0.245488167270814	-0.568687237613473	-0.00845819394745503	0.289370499787408	-0.481040164849166	0.227879373611184	-0.286757704826078	-0.645703765167389	-0.165505846161417	-0.498069800423287	0.198277391363203	0.188045688136625	0.105558761544554	-0.587340609050084	-0.560741245453777	-0.393311301695149	-0.192870080674091	-0.468844453943788	0.138587962269821	-0.43594844351282	0.509367152229071	-0.492988346406433	-0.44698632566845	-0.329836907134493	-0.458431271199558	0.284338129159851	-0.582351654293023	-0.381565530803081	-0.478654654033413	0.39927860686192	-0.172243032940614	-0.177442153281693	-0.63648731891187	-0.498224667408779	0.199214612156927	-0.339925110441246	0.490643116855119
REACTOME_R-HSA-68886_HOMO SAPIENS: M PHASE	0.0000165698882082841	0.000525783	-4.5547692216476	-0.244514	405	0.117793	-0.126721	0.326364206270457	-0.217690862729319	0.0823011998822277	-0.0356954679310595	-0.367448713402269	0.372316526666374	0.364274762643369	-0.058902805453249	0.0768859051745663	-0.137045780632128	-0.237943054669466	0.100236905762745	0.37155954583798	0.158546848265835	-0.079681334022225	0.455172825810369	-0.0183021563980844	0.362510303385027	0.260606633716613	-0.167073774887075	0.268186465888362	0.353005121935837	0.246991721902855	0.375370443748771	0.422288367566021	-0.240591499547396	0.282404088184493	0.259747799696525	0.348785973513337	0.467027794045467	-0.239594242615007	-0.293404333983945	0.0936099248707139	0.138624680433457	-0.154436571900945	0.202524778806894	-0.0661417815826369	0.276143346686523	0.454876257952582	-0.220743102006693	0.243860500853751	-0.0322495904514245
GO_GO:0046512_SPHINGOSINE BIOSYNTHETIC PROCESS	0.0000171409757266406	0.000540526	-4.54597598157451	-0.257477	14	0.0948522	-0.162624	0.301942552729125	0.148480337064645	0.607947383185472	0.384056164976974	0.344312212201807	-0.124146028947288	0.343784187468813	0.328292485252201	-0.0699918641919396	-0.0910543070292124	-0.279653589449263	-0.272261061347255	-0.344282672485827	0.000163611769321975	0.582287699822264	0.400232924125507	0.124137708930261	0.237810232182204	0.0153497004716815	0.289207591377727	-0.014979106822807	0.548536921575981	-0.179661217384096	0.036849066267941	0.0220393739631067	0.0965912550435739	0.207679977462879	0.696909730951696	-0.148373049145304	-0.234678373337415	-0.246147271340818	0.0810425539450353	-0.434335744988982	0.426147610916319	0.373103991093961	-0.443863487149551	-0.0123633257523481	-0.0364471228771662	0.0338430598870372	-0.0095124437196478	0.199942640605748	-0.189996972020447
GO_GO:0061136_REGULATION OF PROTEASOMAL PROTEIN CATABOLIC PROCESS	0.000018155090546982	0.000568972	-4.53103862689181	-0.246532	19	0.0412705	-0.205261	0.230892534870696	0.0830087094888952	-0.0365948394361516	0.195425716565217	-0.229444079178923	0.277980390389532	0.249528602248013	-0.390219839971152	0.0932234364567436	-0.116954401713302	-0.347710823794438	-0.0619570771512567	0.219065517062157	-0.53523024750065	0.384501389302205	0.362782475347533	-0.249378561568734	0.490619119207927	-0.00400034028879936	-0.0465036238901309	0.306912282619989	0.526978926205934	0.151709114089219	0.251604548897887	-0.152478567529614	-0.466601672823653	0.445006324546338	0.160833539336745	0.313525363819126	0.370447168338419	-0.103959869077408	-0.225558810130978	-0.000298422148705818	-0.0146122848623384	0.206680535731421	0.167266321388907	-0.425309750260351	-0.253958692839235	0.0838587879658113	-0.133145447311195	-0.0858426855949902	0.0586574497120823
REACTOME_R-HSA-186797_HOMO SAPIENS: SIGNALING BY PDGF	0.0000186462489515026	0.000580779	4.52409238127126	0.264659	54	-0.150897	0.113763	-0.12014439082909	0.257512527950055	-0.0310066102093589	-0.00591984458644229	0.489025224635916	-0.34035435347575	-0.368484360610107	0.22156771725709	0.210354761075703	-0.440754943039814	-0.235278179355273	-0.416891034548656	-0.388406548649671	-0.155026521852684	-0.028853124630311	0.261463508631858	0.118168942296703	0.153526420464815	-0.407571646790662	-0.469415580040186	-0.232334460836157	-0.197424591474478	-0.481378901417168	0.11075047738663	-0.476418246400427	0.360301677443934	-0.117995961723405	-0.457136874989667	-0.238629098386653	-0.5226952217854	0.11658963091516	-0.456549039262435	-0.25129812928755	-0.251069247246871	0.358338786538533	-0.299562724355136	-0.280727520438634	-0.403103785059889	-0.491567608217368	-0.106956754970346	-0.171407916747541	0.416468759909399
GO_GO:0021542_DENTATE GYRUS DEVELOPMENT	0.0000191171264624886	0.000588228	4.51759737776794	0.262487	14	-0.117758	0.144729	0.45064297330931	-0.426548021687709	-0.405754896478531	-0.093881501010624	0.369617308023826	-0.524747107422229	-0.0306358043920351	0.0825826306276632	-0.210701109896876	-0.150735560972737	0.132731139949872	-0.201883494348816	-0.419044600790293	-0.049017597630133	-0.373274015441127	-0.0779619448763318	0.213451027536814	0.0319616476370059	0.126814595389648	-0.235773699588148	-0.458609067499538	-0.171794799455158	-0.252379537283471	-0.381189151584473	0.0736000590959719	0.0755408613373491	-0.151131459513181	-0.379347149966246	-0.250232080956282	-0.579325550098931	0.100177050544898	0.0606293997941486	-0.112517802040297	-0.143632027556291	0.301273412193443	0.138571155762123	0.290504629497417	-0.240132251959767	-0.107824601070788	-0.346862939164516	-0.501227775274646	-0.0869509730689594
REACTOME_R-HSA-140837_HOMO SAPIENS: INTRINSIC PATHWAY OF FIBRIN CLOT FORMATION	0.0000190742308243559	0.000588228	4.51818260375242	0.243468	23	-0.183923	0.0595447	-0.190216416571826	-0.335986982758989	-0.162225269648089	-0.515913810477974	0.0686174788647107	0.0443047342738941	-0.579592363520996	0.06696068332238	0.155796317853195	-0.141751695672289	-0.144234630769853	-0.352453564189502	-0.279922668052155	-0.244773583857811	-0.0311734091154598	-0.116414576926323	-0.0587634189422377	-0.470635377850646	-0.209446790686935	-0.128992969350379	-0.144798290012055	-0.158960228619193	-0.333412069870351	0.00599114025984246	-0.338181831547376	-0.23673013044194	-0.389414677129916	-0.250080348706081	-0.48835760220145	-0.37092197800606	0.222672196076198	0.0364424881341593	-0.0820452463048236	-0.0178742250715655	0.353637569953022	-0.397654525388194	0.0755146164829351	-0.36510107629204	-0.539453901635926	-0.126418929448878	-0.36889559292535	0.443808779656832
GO_GO:0070050_NEURON CELLULAR HOMEOSTASIS	0.0000192430467676402	0.000588536	4.51588676120296	0.232009	17	-0.169538	0.0624704	-0.00488200812151343	0.0173553986532362	0.0221389578505307	-0.0198420972167084	0.199355070394661	-0.203264496511298	-0.546005552129021	0.0329867234831432	-0.29221785301434	-0.446018927340838	-0.456709615731697	-0.0795042548693488	-0.240538555716587	-0.171206217192722	0.327688243143606	0.312757564083309	-0.0769716388904336	0.0850108875504833	-0.254050291672328	-0.37568285230576	-0.319253231355804	-0.0392241454383165	-0.0668211660734747	-0.457634473695003	-0.339218688954702	-0.276879093257597	0.00203288873596186	-0.358235057574965	-0.499410934633475	-0.170354957418479	-0.058314662811555	-0.228256982180314	-0.123547331178512	-0.359834337422956	0.100299299757381	-0.156520300578697	-0.201243284341087	-0.465016320468397	-0.342874258812437	-0.309080512987542	-0.112078784318933	0.33099632110065
WIKIPATHWAYS_WP3379_RHO GTPASES ACTIVATE FORMINS	0.0000202400789192754	0.000615323	-4.50271271772055	-0.267898	115	0.0975253	-0.170373	0.514625560667215	-0.254395806902676	0.0284554007619575	-0.241840991250352	-0.272371702511223	0.211059097398131	0.282415601226119	-0.0455492338734799	0.0853645691278971	-0.0735459004974512	-0.375404369297678	-0.0773782899061378	0.375530304996988	0.289054824092795	-0.16133005426275	0.528419135829101	0.093682625129205	0.469488098165787	0.296095793630452	-0.299833983186977	0.155439292372725	0.263417895835216	0.199384071144511	0.446886444393488	0.425121991236967	-0.265587815917672	0.373567530913608	0.217800436809513	0.391092415971027	0.447057890052837	-0.279947945451271	-0.377227293528123	0.19112391792484	0.130657693437776	-0.206678946109941	0.0472952785132845	-0.167429467589593	0.316323788796815	0.410975712337574	-0.366644079426308	0.273369022286975	0.0374430464580662
GO_GO:1901687_GLUTATHIONE DERIVATIVE BIOSYNTHETIC PROCESS	0.0000207287352648836	0.000626427	-4.49648377947758	-0.260109	21	0.0033173	-0.256792	-0.346936368286628	-0.240089442288014	-0.176146144076506	0.359007925631401	-0.383948491256028	0.275864369563727	-0.177967661279919	-0.210935518946612	0.0389013610107693	-0.211452421760681	0.00825167217417136	0.0387110853541189	-0.233276919817834	-0.554462380710452	0.220161831374533	0.0343060003175679	-0.57297507486405	0.33924057082286	0.214865464468063	0.317719102777477	0.377414208363218	0.217433580602369	0.148099939479154	0.100102924064652	0.0155237168667554	0.202427987420529	-0.0148021737774688	-0.00489310921602293	-0.00590735318091495	0.552756864937123	-0.0299065732409807	0.345832835206349	0.0660022318989034	-0.236460235833732	-0.0493974686643737	0.353463757206534	-0.368011647897914	-0.232749168523606	0.266249128041275	-0.388475922614325	0.0824670213359822	-0.340835580315932
WIKIPATHWAYS_WP4478_LTF DANGER SIGNAL RESPONSE PATHWAY	0.0000211786548259286	0.000629889	4.49087305389115	0.270393	19	-0.232476	0.0379174	-0.0663723200838989	0.0874019156668645	-0.20446272272457	-0.395146206793951	-0.0519587260083024	-0.601804284376781	-0.393061188956583	-0.45837035244062	-0.0852594102760742	-0.295794314405154	-0.539538614364962	-0.691576406345853	-0.472427582927834	-0.220741420053621	-0.127687924324593	0.189992360152984	-0.194507563656389	-0.0130882149200067	-0.354501406846878	-0.196084154939535	0.393801661845408	-0.416323587731579	0.154131137947362	-0.490153706060439	-0.514654821203562	-0.0781173181165307	-0.140601193793706	0.290884206367317	0.0858407222580012	-0.429821804499967	-0.0104773239823021	-0.388988448409567	-0.201580973997188	-0.568146431531777	0.209505537135904	-0.271127913507907	-0.612757622035771	-0.346036137049782	-0.63665868707372	-0.122836916325298	-0.352407663361984	0.0436781840152851
GO_GO:0034067_PROTEIN LOCALIZATION TO GOLGI APPARATUS	0.0000213178699092127	0.000629889	4.48916032903365	0.223548	21	-0.0827562	0.140792	0.0912942031833851	0.0426086237785381	-0.178240459158298	0.21390640260367	0.202995322979016	-0.050086221190013	-0.119259367469647	-0.155076980085267	-0.121134296207529	-0.369380901947803	-0.266036453463177	-0.02029357526867	-0.0976515514028859	-0.31156902049518	0.161488787622646	0.419847141785543	-0.12596839705153	0.140720695037678	-0.0990491526943135	-0.161420037981577	-0.223314603317907	0.352364013663033	0.229825288199739	-0.249907462333381	-0.463681256200224	-0.100805268782239	0.0727575728464119	-0.0479405969397226	-0.214771726970765	-0.226370852135146	0.134081391711266	-0.196710932654447	-0.269233078888776	-0.0841307985653986	-0.0818842421005431	-0.403724348833939	-0.369615833697733	0.0247090007123885	-0.521503882910247	-0.0275327974214324	0.0766924645236488	0.422568110974971
GO_GO:0006904_VESICLE DOCKING INVOLVED IN EXOCYTOSIS	0.0000209989544294183	0.000629889	-4.49310004190699	-0.194085	33	0.0371954	-0.15689	-0.0383649784974461	-0.315059359700913	0.236218607087093	0.018705483137487	-0.0517397062886186	0.0386717158654157	0.191985016446425	0.0410067015166758	-0.0393815021934308	-0.0557405582582574	-0.219314813406057	-0.275470252424516	-0.197148684803742	-0.144368907404567	0.513305787802796	0.198832021035446	-0.158983726576334	0.040822282637469	0.105642189653947	0.258739213286605	0.453371902216698	0.237554833770814	-0.0277245533860991	0.169240549950266	0.0859520080807591	-0.102591367307104	0.17801867816646	0.270772466935997	0.189618942995089	0.0670474878782808	-0.223066352414297	-0.0581538974895617	-0.195412458609765	0.154681051812342	0.284987476284975	0.0851860749578464	-0.22387003906754	0.182066234027083	0.0381043201387904	-0.165892796222794	-0.023233833329284	-0.00178668101520102
REACTOME_R-HSA-68875_HOMO SAPIENS: MITOTIC PROPHASE	0.0000213395569612257	0.000629889	-4.48889449423181	-0.23246	133	0.117668	-0.114792	-0.0485017933601004	-0.139261183542897	0.104958301774057	0.144176258921431	-0.326278491006491	0.333662216875465	0.450619881237759	0.108927983729763	0.190485558717811	-0.235220595067717	-0.199907222960434	-0.0098681958759323	0.207203915954369	0.167708793278144	-0.0611171135155648	0.477294326894716	-0.0555895041701751	0.382225243097364	0.332978059139238	-0.17370307122682	0.157959750179285	0.311253619064807	0.177036563664106	0.302219636780669	0.352159517603594	0.00763894403459989	0.25439552761961	0.336208121776941	0.275152180458532	0.433342235348637	-0.199382795568684	-0.278342091223085	0.0567074520148184	0.310680209763754	0.149507161290482	0.0905511285507018	-0.249939514412395	0.0681529415432807	0.405584932001645	-0.109660746980546	0.322357638503107	-0.174310385367717
GO_GO:0001682_TRNA 5'-LEADER REMOVAL	0.000021534617864538	0.000631973	-4.48651516816813	-0.351643	13	0.0875068	-0.264137	0.164091990825253	0.132540585375523	0.256356108170799	0.139910094448766	-0.776058439792771	0.335069537824666	0.47067194768316	-0.387727216452306	0.592808130265357	0.249211141681862	-0.40153474285899	0.453785116313156	0.514699832030457	-0.050673622299282	-0.200380916386147	-0.460893366465064	-0.133336677201818	0.462913744534304	0.241757042646587	0.0389024814522079	0.47102992375398	0.447777142498963	0.0168544408486479	0.335363055184263	0.666913277992473	-0.516816256629032	-0.372789437482367	0.50946286511746	-0.196501239646375	0.698702799771667	-0.273335034168977	0.169527660592502	-0.448622067517383	0.063620652737628	-0.294258395373637	0.614517493121456	-0.0502877942007525	-0.0219199323739736	0.533155301041387	-0.0629603269076517	-0.343766724077812	-0.431848980956457
REACTOME_R-HSA-2022377_HOMO SAPIENS: METABOLISM OF ANGIOTENSINOGEN TO ANGIOTENSINS	0.0000216808738191528	0.000632608	4.48474480219065	0.265335	18	-0.227988	0.0373468	-0.231974127051462	-0.382682985742491	-0.367048911638235	-0.255812445019718	0.0764726280509291	-0.317797321178238	-0.604860458773916	0.0440878491621553	0.124733557615556	-0.581829322450834	-0.453246135770321	-0.272432621449605	-0.449863144323483	0.127812846755407	-0.176087720985317	-0.16924092549106	-0.457765335361943	-0.0187189245275862	-0.0386606563536032	-0.301387985869557	-0.149090778377214	0.103814632630842	-0.471407395263476	-0.048778422873363	-0.305968495724114	-0.0806844917564085	-0.15066385563535	0.109215133289094	-0.307337289123642	0.125557627923642	-0.0283403788596678	-0.457217205562014	-0.11375134994369	-0.637738887288677	0.384253324102016	-0.166947865495093	-0.512457727220976	-0.649534638441206	-0.616879638494089	-0.37465043929853	-0.292600093516335	0.268442955165674
GO_GO:0007094_MITOTIC SPINDLE ASSEMBLY CHECKPOINT	0.0000218542232428978	0.000634022	-4.48266138878043	-0.317298	25	0.160227	-0.157071	0.503981354331331	-0.320106286179583	-0.144857074958998	-0.100430508178166	-0.405669705679832	0.378260191982651	0.562195597604698	0.0271425141866397	0.300588077803455	0.0222216782246459	-0.0869951572659697	-0.0806594989844459	0.565814681241912	0.332860416109177	-0.414769913406363	0.61528576422178	0.311708142389323	0.488532335280288	0.197618838956344	-0.217346784755604	0.338161112058254	0.226915885760022	0.325757932041574	0.569447858516998	0.606072933941264	-0.0561485540471092	0.176197045139281	0.114560636379306	0.534002551818302	0.458025455334645	-0.430508361766148	-0.457926729318965	0.300535204629014	0.219044392586579	-0.288706564232503	0.0649847812480319	0.191858328152698	0.500304985753812	0.588593290209246	-0.419478875133877	0.472234319917184	-0.0126668783557504
REACTOME_R-HSA-3214815_HOMO SAPIENS: HDACS DEACETYLATE HISTONES	0.0000221059124591045	0.00063768	-4.47966473565257	-0.255339	92	0.126152	-0.129186	-0.0251904698640568	0.0107065200353074	-0.0126576577297713	0.238351227806386	-0.0860210196294411	0.510511029075312	0.515306780560138	0.15825767035167	-0.0652991978369348	-0.0685135316963313	-0.158893871114102	0.148672079027444	0.0545414948376976	-0.0954163843844864	-0.387235309592633	0.462653941434491	0.0934091192520893	0.168050788501284	0.376061843636258	-0.303037807226242	0.0432076646940579	0.143623540226307	0.318591055178042	0.265424345853594	0.234791419276903	-0.0415337374797423	0.279205229534433	0.182239346324488	0.306190586823201	0.362956360250024	-0.0148951530276094	-0.177272281618955	0.0505408604167056	0.530149590946229	0.420987333561231	0.272340180188351	-0.30021452628964	-0.277834715721702	0.338649631034438	0.290512340614296	0.410325448504961	-0.216314964378915
REACTOME_R-HSA-9020958_HOMO SAPIENS: INTERLEUKIN-21 SIGNALING	0.0000227584062155383	0.000652793	4.47204716618097	0.381314	10	-0.291907	0.0894063	-0.373829063506489	0.68373769433552	-0.560098214378388	-0.0740416599432385	0.379702801804149	-0.448479985242844	-0.789899546470316	-0.272082735181878	-0.0887312721964196	0.24728732770295	-0.426828260820911	-0.57860201184335	-0.529687258352733	-0.25681111873334	0.317761974883035	0.253250217737545	-0.607512682304961	-0.424018007542397	-0.694734385625458	-0.258505460278727	0.14419175901514	-0.54007323263369	-0.440140819268341	-0.215209378049358	-0.804601658540383	-0.544253386804763	0.619485882034886	-0.578295320206291	-0.328819953774225	-0.258390573148083	-0.0474522984624269	-0.517494066633512	-0.396137943968499	-0.623731674110257	-0.193292556746471	-0.416682568484396	-0.581953624374916	-0.829887283849967	-0.614999568754583	-0.309907831769049	0.0115695949722615	0.195570491718815
GO_GO:0007051_SPINDLE ORGANIZATION	0.0000233781915017701	0.000666804	-4.46500467875715	-0.338984	17	0.162305	-0.176679	0.463552044258177	-0.275775754207341	-0.328507454881776	-0.138314964887664	-0.404850011043675	0.443456807992458	0.524478035481586	-0.119435028533726	0.355185027392198	-0.0291384167013085	-0.131866616488604	0.265885569690919	0.486508388519115	0.361803422348363	-0.589203434804772	0.60771206496305	-0.061862451071601	0.508166617602685	0.382677050504002	-0.548909747066506	0.420019094867116	0.562444075944268	0.263127788997865	0.642780661862155	0.623956138923264	0.130734151080249	0.229978273158171	0.157075760722871	0.54097416800675	0.435707140953351	-0.206584884777233	-0.462997710093628	0.435535949494446	-0.0678595783379064	0.0640477772249105	0.365279846872826	0.0107886460977767	0.340439771240399	0.534012355434476	-0.444715005707622	0.308199240122398	0.272710021016224
GO_GO:0097623_POTASSIUM ION EXPORT ACROSS PLASMA MEMBRANE	0.0000235157953530708	0.000666982	4.46346563863518	0.258429	14	-0.148176	0.110253	-0.232372769126854	-0.259057167051096	-0.182901289789445	-0.237611587622977	-0.0524805009517093	-0.42317213678078	-0.46771343868436	0.0341033808291662	0.339263640232873	-0.0933706411089951	0.0729560200798975	-0.288964902610289	-0.37013673139875	-0.0377416312098948	-0.176843824769419	0.0566507206854626	-0.394873550690479	0.035751887890657	-0.191756894934069	-0.592417298908276	-0.173848626459763	-0.447347788544447	0.0170084736135153	0.166892383470065	-0.046656177494941	0.409142804428116	-0.0531508125036081	-0.3704137460124	-0.198664081474905	-0.314377723881575	0.182303254917354	-0.566868848349601	0.26328749355369	-0.465865540287132	0.164815806355682	0.0542478864068267	-0.217107996024442	-0.608647438812996	-0.21267899754281	0.254179825362003	-0.448795634813949	0.28216094436351
GO_GO:0034656_NUCLEOBASE-CONTAINING SMALL MOLECULE CATABOLIC PROCESS	0.000023798263395324	0.000671243	-4.46033346754891	-0.241782	14	0.0540356	-0.187747	0.340327880069852	-0.282225617177003	-0.0689423607313223	0.134079291274529	-0.0134285777837097	-0.0217006671881813	0.261098474621425	0.174310930380317	-0.0316248372455285	0.284360551863237	-0.437709513578715	-0.160398112312286	-0.371416346927539	-0.316038347499246	0.348926978620947	0.332427046239134	-0.410699618440774	0.0472309644461645	0.366002283810732	0.19721762041674	0.291848050637738	0.569487183369968	0.188420954678515	0.481597094617921	-0.193423820374668	-0.288995289302431	0.295351712891949	0.531653812121662	0.0250402034906607	0.117140254106274	-0.235972990424796	0.141220231667095	-0.072219868981274	0.368405040212137	0.411019498303325	-0.0411845055147222	-0.488210220403217	0.247464042521975	0.0415666169486476	-0.374256964162522	-0.172290222302968	-0.282411960523029
REACTOME_R-HSA-5654221_HOMO SAPIENS: PHOSPHOLIPASE C-MEDIATED CASCADE; FGFR2	0.0000250181188382329	0.000701751	4.44720742642115	0.275408	14	-0.186969	0.0884384	-0.072485494282948	-0.292041782497968	-0.00723099864826021	-0.10989115754261	0.292206457269638	-0.0184358149278703	-0.612666382413728	0.371018558672906	0.0721758412074932	-0.62613604702359	0.403425374872646	-0.392447192934664	-0.33784890329688	-0.172112263763916	-0.26832390431163	-0.350375321174903	0.307900760564033	-0.318340452854696	-0.0731817169045478	-0.492197496587285	-0.399509796432996	-0.243559440395158	-0.578777089513663	-0.108396532812478	-0.412340765292221	-0.137629932267323	-0.363755301637314	-0.579146922909748	0.147008876278362	-0.397270293312475	-0.0973000373898887	-0.444767648300244	0.329500344033735	-0.436098558465899	0.19851250719223	-0.0305033735491064	-0.213792794746967	-0.0876123787470295	-0.557570406030209	-0.55781278290811	0.00206579569466775	0.480338576892729
GO_GO:1901741_POSITIVE REGULATION OF MYOBLAST FUSION	0.0000252374189830707	0.000704013	4.44491351748715	0.308411	16	-0.197617	0.110794	-0.344757741664155	0.269866080198612	-0.211351033679512	-0.450681498473045	0.441687568868423	-0.439263093490073	-0.535429836541013	-0.609806880106404	0.214836191805229	-0.415565044322402	0.320309455233947	-0.510492709880214	-0.46487464900577	-0.38354257146129	-0.195467029495247	0.227622017926204	-0.315374375809513	-0.0789665815086524	-0.179128228489614	-0.447309273194275	0.361801226070457	-0.114073471226419	-0.291254753741332	-0.302748930828317	-0.716202814201692	-0.0456768983764421	0.186685671626334	-0.0362509453653749	-0.248434587328936	-0.10835864791969	0.354542094476077	-0.480281567559542	-0.210209601285095	-0.389432026872739	0.104857569408598	-0.0912899348249583	-0.57710406724486	-0.524637039976083	-0.602555894409164	0.0179690462739189	-0.281960684767785	0.0282002824313139
GO_GO:0010564_REGULATION OF CELL CYCLE PROCESS	0.00002565652517112	0.000711793	4.44058273684579	0.255648	12	-0.104362	0.151286	-0.48457104431468	-0.516358601416596	-0.176058796363544	0.0822883813609191	0.212369115742731	-0.0901652168545501	-0.0743992207901591	-0.263813773884412	0.308170338386571	-0.292577716457056	-0.255079812861843	0.139419688523362	-0.140169055991289	-0.200153569594992	-0.52336209743246	-0.267657695291553	0.21700298019477	0.316024712292296	0.32519915309419	-0.370272051711805	-0.375998828598333	0.173524916904333	-0.00262804164059527	-0.078216764824615	-0.263585178245282	-0.0278522170101761	-0.475412863115678	-0.255956852293009	-0.56011465539872	-0.00189703912306433	0.180629916115436	-0.123871211954119	-0.0660201841037822	-0.282090101177196	0.41531457197451	0.0552139917824511	0.14996188696777	-0.300324921642105	0.0301509518204445	0.119061748866226	-0.534574447915997	0.556465540693636
REACTOME_R-HSA-5675221_HOMO SAPIENS: NEGATIVE REGULATION OF MAPK PATHWAY	0.0000260373282538537	0.000718432	-4.43670667137999	-0.232831	42	0.0722813	-0.16055	0.0256259222318972	0.171722240255468	0.264507291448877	-0.184421482389448	-0.223878911156495	0.1640206796057	-0.201336927814401	-0.355776593294516	0.353900134179635	-0.0542248437893636	-0.372639964923757	-0.0395049338555269	0.0702098670659727	-0.0433926707627298	0.287929457445842	0.417989442199354	-0.269494039991121	0.35555168390771	0.136645816275793	0.0936438202672489	0.331541459747622	0.556802140355988	0.142256074495618	0.0250361011117792	0.00782533309065031	-0.0163814513410442	0.227629501907591	0.27142872842885	0.18148306060127	0.299879944594158	-0.064659976386735	-0.274815368072417	0.328499003548691	0.279655074164979	0.352527861994505	0.187881562970975	-0.281664103653356	0.0143178945180861	0.0528827383002748	0.0564203303240808	-0.31208809370663	-0.241199053507167
REACTOME_R-HSA-159782_HOMO SAPIENS: REMOVAL OF AMINOTERMINAL PROPEPTIDES FROM GAMMA-CARBOXYLATED PROTEINS	0.0000268748275710632	0.00071995	4.42837139582325	0.354419	10	-0.11991	0.23451	-0.161080925995733	-0.171969152628696	-0.601198714777367	0.0817925387628918	-0.110108415837531	0.446641987858089	-0.273042093022662	0.171244693215914	0.099137924226653	-0.27897351747116	0.14480557597844	0.337035624413684	0.102940360837806	-0.524762113231987	-0.575740911002877	-0.172620000506214	-0.383254382345819	-0.519702227199164	-0.205205165441204	-0.201765120731912	-0.315322548689989	-0.223654688474795	-0.170887125834257	-0.326554322508462	0.0674213789944615	-0.393222912119722	-0.487838363518717	-0.510928741124417	-0.334798123842151	-0.366557613246103	0.488682300963585	0.434243762630245	-0.0468882445600564	0.611011098114455	0.522269292878949	-0.347029195714282	0.288996006281777	-0.591908686612481	-0.438096323698863	0.558627498018758	-0.538032371760673	-0.103917815973926
GO_GO:0071257_CELLULAR RESPONSE TO ELECTRICAL STIMULUS	0.0000262676858335734	0.00071995	-4.43438846300156	-0.233702	13	0.0138358	-0.219866	0.488639825644029	0.255711197302098	0.00862051112846673	0.190413400373451	0.248549571816769	0.00625314071246835	-0.125153006976737	0.253182031934668	0.188455464683348	0.106379170300157	0.0625074592484225	-0.283051609212846	-0.116150800194994	0.130723010446566	0.452776081356778	0.258998777567635	-0.227657741028832	0.0461306368867061	0.397346011076225	-0.466674080182741	-0.289619037356747	0.276212333703601	0.361189802288382	-0.24862155122237	-0.345855472984363	0.273019192876593	0.352087356421692	-0.26906901775419	0.0177357796398578	0.112470052803698	0.0496390328276685	-0.156584671784155	-0.152949743629077	-0.0163232651690518	0.197251508300529	-0.0512343484572521	-0.550440034951519	-0.100289698597483	-0.444175462553226	-0.304550704998671	-0.0186223728803854	-0.288377073609801
REACTOME_R-HSA-157579_HOMO SAPIENS: TELOMERE MAINTENANCE	0.0000268532001991351	0.00071995	-4.4285834659329	-0.249621	112	0.122546	-0.127075	0.132144583545927	-0.106416470080538	-0.0378105258461164	0.0378648041301086	-0.423481609064486	0.41120396899017	0.39142965259666	-0.0862778289219177	0.349852133421639	-0.0348948671888713	-0.202120915507842	0.269117788006468	0.331802293904359	-0.0384293009657601	-0.340178201892318	0.327798373693921	-0.0484203539035182	0.41306378792023	0.314611534236918	-0.0663182168499725	0.309298616853874	0.302843847345653	0.2265587605732	0.356700492862503	0.417670593733439	-0.340164695405442	0.210251222327704	0.381559831340263	0.0030592038596772	0.571008443007434	-0.100424813416548	-0.359385702335158	0.201757655805507	0.372643019181539	0.0597085277094761	0.290438302100816	-0.267439176691419	-0.0284042714452978	0.497345550305878	-0.0405638310562178	0.365366939324893	-0.0878302033085291
REACTOME_R-HSA-5656169_HOMO SAPIENS: TERMINATION OF TRANSLESION DNA SYNTHESIS	0.0000269431908233459	0.00071995	-4.42770213417815	-0.254708	32	0.085848	-0.16886	0.434605210348112	-0.0688326110584267	-0.319125553637343	-0.0813970817851936	-0.404699152386755	0.28390159770798	-0.0687429762260709	-0.281223896476771	0.245190455672632	0.39139121632274	-0.272449392665006	0.0272251649473313	0.143295664336057	-0.133090410244443	-0.166649144976509	0.248636026098466	-0.255297974062129	0.344096118788662	0.285856537474382	0.146531851687265	0.583005528968878	0.286496817090366	0.436152842333147	0.259259317962344	0.239532653467753	-0.45239119399394	0.103164760734392	0.437406966531141	0.0763696416112694	0.54660536302516	-0.0720147551614191	-0.297391706274027	0.327225348529834	0.0129506478404488	-0.304498660648941	0.160997099197717	-0.166086693450158	0.229444458462357	0.357278828598919	-0.126391252378293	0.383431778386438	0.0375514123293591
REACTOME_R-HSA-5696397_HOMO SAPIENS: GAP-FILLING DNA REPAIR SYNTHESIS AND LIGATION IN GG-NER	0.0000265361651296888	0.00071995	-4.43171129452921	-0.307262	25	0.145203	-0.162059	0.395176351820698	-0.252939521134776	-0.380199578349451	-0.309729192098729	-0.516915831956842	0.486517581448322	0.0882733222976719	-0.311468291751195	0.399513840801962	0.252975220105839	-0.14733651516911	0.452167204229978	0.421143572568594	-0.147945493356267	-0.214719153816425	0.372012417197133	-0.206168928622556	0.398275894703647	0.176577823192566	0.311419460636853	0.555784619481766	0.419194424626234	0.452219152822683	0.613521805426154	0.501364064064587	-0.340268084847617	-0.0199825277828198	0.260211221386499	-0.00731831449228326	0.629749384045927	-0.0709745811615042	-0.410786234795277	0.442517186619305	0.229907843719189	-0.344963757564826	0.305126056391554	0.0346780507994309	0.398462178883136	0.652878835259126	0.0309974105979477	0.354361825214564	0.175680377317049
GO_GO:0002011_MORPHOGENESIS OF AN EPITHELIAL SHEET	0.0000263982026421597	0.00071995	-4.43308371326459	-0.317573	10	0.0517363	-0.265837	0.647223675284947	0.318918007607232	0.235332899843004	0.148465650389384	0.568766852650479	0.294171002953247	0.0577136853353944	-0.113172761264665	0.0382334453253312	-0.255833298510097	0.00506995669578175	-0.644979503556049	-0.621561244704774	0.0970603997988218	0.675905303723883	0.585208755094196	0.380109973679742	0.523266419048102	0.035507770612841	-0.110808211931994	-0.145504557856849	0.43762549853192	0.185189596470398	-0.225909671149373	-0.299315324437435	0.166532898243637	0.420802500978889	0.288642966523938	-0.0288401551319675	-0.195121401067546	-0.221859674906588	0.162332334970034	-0.262146725243659	0.220041240196235	0.275742045939851	-0.368741907810436	-0.657695952224074	-0.0332773579368188	-0.369943333878551	-0.123990598680521	0.0320288348907769	-0.237875873594185
REACTOME_R-HSA-1296072_HOMO SAPIENS: VOLTAGE GATED POTASSIUM CHANNELS	0.0000279828844206373	0.000743817	4.41772120347573	0.229497	43	-0.160302	0.0691948	-0.109562668222488	-0.198888738639012	-0.322799887517501	-0.105814523493661	0.322222198685763	-0.29946242883752	-0.189540392828034	0.208910174136758	0.0437835208279254	-0.0798518837238837	0.0808427957301197	-0.303065096964179	-0.248938733863278	0.129741268895923	-0.185255168093805	-0.245523027797427	-0.00313837643973935	-0.173257664823289	-0.351788078343666	-0.455737328632989	-0.538547281453746	-0.353069118334569	-0.393019687186842	0.111832271847575	-0.449833888141375	0.404771282254552	-0.379543097432496	-0.435688671147657	-0.21039301134192	-0.535503628747462	0.149495361495107	-0.204669672872031	0.0282669569439381	-0.300787341856741	0.0942480726803047	-0.114314774967864	-0.282994937959033	-0.0576155787668953	-0.394092921537304	0.164616319954277	-0.388415642218396	0.366332246364525
GO_GO:0009395_PHOSPHOLIPID CATABOLIC PROCESS	0.0000285681035872259	0.00074763	4.41225972640723	0.200847	21	-0.143179	0.0576688	0.358152165939843	0.180776530714869	0.0727355262216251	0.215653320749219	-0.0701170813989541	-0.294081143451463	-0.359996789726237	-0.258455154622715	-0.243019793942265	-0.434876936535516	0.00433373002065207	-0.301267239855223	-0.2848336321913	-0.208814043593335	-0.0248909738067069	-0.107818063323425	-0.24523791845764	-0.0868264897566246	0.106521163478288	-0.242393339767767	-0.183511089497637	0.0115207403036683	-0.41944763791055	-0.336897736221628	-0.116794137648322	0.0522531552046793	-0.194782278269643	-0.23166263517806	-0.178935841155773	-0.415331944485323	0.169693385790845	-0.10476017268545	-0.108045354082126	-0.449170994714225	0.286183712725485	-0.128056519361028	-0.209246659177681	-0.318821472931678	-0.242779308694493	-0.139798104172242	-0.38747681422034	-0.0839200190047187
REACTOME_R-HSA-73856_HOMO SAPIENS: RNA POLYMERASE II TRANSCRIPTION TERMINATION	0.0000285285215575912	0.00074763	-4.41262569525848	-0.271361	65	0.132834	-0.138527	0.471555103883331	-0.295760451114781	0.101095608118213	0.130902952329003	-0.482764785079564	0.459829456255691	0.321850317030459	-0.0491727501585641	0.135627193290717	0.0779743276265063	-0.0656876571832896	0.392572379289519	0.491361979142604	0.144606824103253	-0.406683522052236	0.158014998789582	0.358499143188341	0.253296125116651	-0.0231584263517018	-0.0470591431892681	0.20388339863328	0.252025276089553	0.297794603749607	0.447897006446332	0.547970043668967	-0.356595385738269	0.0033259391422549	0.237388388392974	0.443630823290099	0.53539354367922	-0.266685516618769	-0.07768311848309	-0.197291980983522	0.312296847793238	-0.332817125259707	0.345403498208184	0.134723480339719	0.297936902464599	0.492354909752081	-0.198825092813414	0.197183641698272	-0.170643071892837
REACTOME_R-HSA-174414_HOMO SAPIENS: PROCESSIVE SYNTHESIS ON THE C-STRAND OF THE TELOMERE	0.0000285376029562167	0.00074763	-4.41254168679631	-0.304959	19	0.151389	-0.15357	0.334470229533866	-0.157055344409125	-0.251688667455594	-0.104152069879459	-0.352390800460568	0.393553213076728	0.199741055366988	-0.347951911896925	0.482842812305501	0.269879883839214	0.0754629065623646	0.474263178026867	0.0879150960390623	-0.151765658553122	-0.221913272711317	0.532342847918982	-0.0961750824314629	0.672503312219575	0.205342764101152	0.126367893743699	0.479468824898373	0.371229732234421	0.441399034668019	0.540643291982106	0.473236973013401	-0.397527413811615	0.266545680124427	0.363607367972076	-0.154438374303162	0.691214596555262	-0.158550201245306	-0.474204205358693	0.526410472386572	0.385966125293264	-0.460617620011299	0.302872094533281	-0.0708494113481588	0.0470014696341555	0.605503682564949	-0.294742203187835	0.551166621115967	0.0647923399885848
GO_GO:0007398_ECTODERM DEVELOPMENT	0.0000297593796808317	0.000772224	4.40146868016674	0.240266	12	-0.12668	0.113586	-0.300609501779497	-0.188836851159087	-0.464526485700266	0.00131526272089394	0.186491291439886	-0.0739307811394543	-0.30400095753217	-0.37747040551424	-0.237140915338165	-0.338669475866331	-0.149544570773862	-0.401266783104076	0.0459958378624355	-0.458076856771865	0.0345374918176684	0.0362770478603053	0.23012589478949	-0.35066700170853	0.432185945728186	-0.528361717704209	-0.102661292256695	0.32185120587025	0.18011335296083	-0.318633578898951	-0.255973082509487	-0.0978072936410674	-0.36629096806132	-0.30106762408291	0.00469411753136384	0.0627043197868847	0.135005109885018	-0.392613566087842	-0.369943451557236	-0.22807073730014	0.419076514864742	-0.115139883248291	-0.14496704807315	-0.268435517707347	-0.152280681710458	0.187339658554822	-0.184588407601724	0.26970110449303
GO_GO:0050804_MODULATION OF CHEMICAL SYNAPTIC TRANSMISSION	0.0000299419685862669	0.000772224	4.39985172397693	0.207405	77	-0.154061	0.0533441	0.0106216899055236	-0.324447089713467	-0.0515033676250919	-0.241736827273828	0.424253949953961	-0.26683918491913	-0.359476669305896	0.261753570669942	0.0987606269432644	-0.270201765609291	-0.256806049440482	-0.264809201718398	-0.328428022159289	-0.248659288294141	0.0205599614373801	0.00929608533314935	0.129912794803766	-0.159230817416522	-0.204160829193308	-0.207223335183924	-0.40309317622084	-0.203980811555253	-0.392267116876875	-0.0920627284940996	-0.398768416692284	0.0969617848587046	-0.18223476373388	-0.309759461143012	-0.161564486976619	-0.454794355040031	0.0978324602172545	-0.212870676426399	-0.134676233132016	-0.164857369904929	0.186295095096125	-0.239016782074801	-0.270918646589869	-0.361280948483908	-0.481560287158121	0.0712789661718897	-0.0767827490972016	0.289564801619113
GO_GO:0033762_RESPONSE TO GLUCAGON	0.0000299641588673494	0.000772224	-4.39965586279136	-0.199723	11	0.0337751	-0.165948	0.0599634614838733	-0.142155939946276	0.0646366085898329	0.462931899437168	-0.110703235259415	0.227387932316074	0.0653391274371401	-0.139433633163884	0.0717523193897031	0.118166522629765	-0.509288693333965	-0.0185204803562526	-0.0703956813398938	-0.138880762941032	-0.183001181067746	0.248147398763063	-0.283730803816671	0.335742849566543	0.501256255911998	-0.225910368851632	0.0513759013249983	0.181626736672454	0.11413167293005	0.0507431439844241	0.0925609861055312	-0.062901400685359	0.4610293335076	0.44245401379213	-0.213000379195922	0.174775819833599	-0.216209084206333	-0.206948338639175	0.0351848850466498	0.0899255830521431	0.189269388682046	0.205016402465006	-0.0907584603146055	0.0594360506800466	-0.0513151674423512	-0.282584235695116	0.0276641264239617	-0.059429541290165
GO_GO:0001655_UROGENITAL SYSTEM DEVELOPMENT	0.0000307667578281346	0.000788793	-4.39266437034341	-0.227483	16	0.107191	-0.120292	0.441377670917488	-0.0361726130656625	-0.0511321814934871	0.31143623014369	0.374667259920137	0.273081366390839	0.0412960686815087	0.262739694180066	0.407358025983431	0.33238814817733	-0.39923022648745	-0.469651039619451	0.0717661142664723	-0.245051247971297	-0.213052089591099	0.271350248200468	-0.221979250814217	-0.0136955266267388	0.0622316941638957	0.118800832917158	-0.169728008469265	0.385838445140292	0.297151210880795	-0.222213311621341	-0.0498569391543242	0.111571759803002	0.364101915507167	-0.0990233855154964	0.161361814171972	-0.0568058137789149	0.410406410635223	0.282603549742758	-0.16186269381017	0.351149793833728	0.199502717387658	0.15915602892436	0.409486546504753	0.115925302314085	0.101400066684178	0.191587158424523	0.29455393689021	0.200987659550782
REACTOME_R-HSA-76046_HOMO SAPIENS: RNA POLYMERASE III TRANSCRIPTION INITIATION	0.000030917818456544	0.000788793	-4.39136820251496	-0.23365	36	0.113113	-0.120536	0.258745715250469	-0.25189813303674	0.180473403120047	0.203968001361537	-0.414137694316394	0.446504158136168	0.281945268924294	-0.223631651840767	0.392535422877172	-0.0684363549903013	0.147719433146127	0.237013263127282	0.358752425669777	0.00317569000258264	-0.0616056997195502	-0.00050272411229943	0.172318887034449	0.0992333155902987	-0.173331316690562	-0.0752260898542455	-0.0689706314582724	0.331600339760077	0.317874250924766	0.407408391321878	0.511898447153904	-0.209467946440616	0.070866603603962	0.428063777379029	0.291151022168503	0.466743603495703	-0.0912813329859496	-0.271131193826284	0.0330213828337747	0.0675301803062675	0.0668391710137593	0.294048172337224	0.00742319456519164	0.16712995384584	0.529502291718247	0.193859914103894	-0.420086395597396	-0.32415224808679
GO_GO:0032211_NEGATIVE REGULATION OF TELOMERE MAINTENANCE VIA TELOMERASE	0.0000311535727921664	0.000790833	-4.38935750015252	-0.214688	21	0.126026	-0.0886617	0.26450226722093	0.0897931017716873	0.0489466677403751	0.3289095482817	-0.0503507153272744	0.280057384953022	0.0466877377455437	-0.145032572229701	0.137784969106466	0.175775371553913	0.329514589022627	0.257220573265132	-0.0696204675810553	0.0308243411480917	-0.139602456434617	0.322536788936959	0.0507469478162333	0.372102207843519	0.11113235342661	0.0291494106035134	0.176431817297938	0.497726775490544	0.154706912042224	0.303249047712886	0.211193893478073	-0.182449259071066	0.374020895059293	0.14008181665035	0.0826280717244045	0.49415516187227	-0.176915944800136	-0.0671797708382784	0.12857600043115	0.23780693087727	-0.306811051875567	0.385210775676991	0.132144388521265	0.0749856343072826	0.259735770373799	-0.282682220844079	0.0593757025247175	-0.113180253964989
GO_GO:0009165_NUCLEOTIDE BIOSYNTHETIC PROCESS	0.0000316341471062887	0.000799038	-4.38530390501464	-0.271188	14	0.0837409	-0.187447	0.373070462077209	0.253900157316524	0.0985126869226554	-0.00792339850334806	-0.251202479078777	0.00287002114751309	0.0258627850509587	-0.260815519087463	0.0438805012630028	-0.22044392763633	-0.488457163664261	0.164712154727696	-0.301839707161904	0.0136117091048803	0.157753779361687	0.392441294790371	-0.448538244244789	0.338850517061046	0.507078845777801	0.387113195958015	0.516674470423731	-0.0353189285467734	0.582729734320513	-0.197323928691063	0.326780936670126	-0.584872814391396	0.369608677888211	0.561687727260261	-0.176036687641857	0.381338528850105	-0.204523156241358	0.0611713735806522	0.0539279180658288	0.127045954453512	0.119266244485568	-0.125425666628596	-0.257779797800998	0.441051623620101	0.296006878350085	0.080952209390525	0.315976267080939	0.061924293866609
GO_GO:0007416_SYNAPSE ASSEMBLY	0.000032160181349141	0.000808303	4.38093450013748	0.242576	63	-0.168038	0.0745374	-0.043024999793652	-0.417004366602002	0.0818025623837456	-0.234480612007714	0.534438889255917	-0.357339265310358	-0.146339671637041	0.336037531109683	-0.0220480100243921	-0.398035639834427	0.105153597248561	-0.397417535059161	-0.486020756935315	-0.0823529496199791	-0.020133222730743	-0.0164087732856129	-0.0854887134593449	-0.207399478585407	-0.332202832326343	-0.211248713837361	-0.506200036807275	-0.209820701921434	-0.287995398058723	-0.20180254333066	-0.457392437896053	0.150823493295669	-0.329845971581576	-0.412166958061179	-0.184663162814006	-0.535886225070387	0.0990057321503643	-0.35042468058569	-0.24364926952282	0.00898611741320157	0.300222739891774	-0.194231280121542	-0.139724933270708	0.0391561954209134	-0.560151709679535	-0.128248361156472	-0.346054757728867	0.411943994123782
GO_GO:0045654_POSITIVE REGULATION OF MEGAKARYOCYTE DIFFERENTIATION	0.0000326902713034801	0.000817579	-4.37660069469529	-0.231951	11	0.0441575	-0.187793	-0.146305840286605	-0.353128032475817	0.155425228218516	-0.148875555883868	0.126654445178006	0.262253045456048	0.242288656774969	-0.248837676061343	0.134064563700756	-0.165809076493167	-0.087837000262162	0.166151158144747	-0.148954054376785	-0.111329886288675	0.038571551930919	-0.192414580173202	-0.287099994116486	0.341362230802569	0.504438198548147	0.403979373249086	-0.0565875016041427	0.142208662331278	0.228992859172796	-0.136483864854838	-0.196006531220488	0.0103843424104236	0.251055368139739	-0.270854783461058	0.206582593842791	0.00328928628255154	0.340347380840828	0.208682064339013	-0.43821821237095	0.275347866617184	0.638143756020359	0.0335565196859806	0.0602419426599989	-0.283380751145566	0.129760596950033	-0.169426146725373	0.348225510970729	-0.226322366915789
WIKIPATHWAYS_WP34_OVARIAN INFERTILITY GENES	0.0000332964610819888	0.000828658	4.37172715411833	0.161319	32	-0.132471	0.0288485	-0.230052342897003	-0.0529087266340771	-0.197498070281828	-0.176166914779963	0.0670490790702535	-0.272778308457272	-0.423184093262218	0.0613409127695571	-0.307188738263837	-0.412325158547901	-0.180703413212263	-0.0392956648889966	-0.21106706322802	0.139035190836675	-0.164840794614334	-0.0608068320054838	-0.0166577376439705	0.0191860703891009	0.0140901302607996	-0.278465706260635	-0.32400997596244	-0.0843701499205007	-0.312312121728967	-0.135945699491806	0.00494601380990237	-0.000609449946914781	-0.182967718305436	-0.294499654968894	-0.335477247421447	-0.257213405174211	-0.0572279362722381	-0.172013149791419	0.0882642972900282	-0.211334513070446	-0.0258833512841685	-0.106076302879469	0.0430840484454893	-0.0988629132516706	-0.107305916055588	-0.09635186882314	-0.0418975012263772	-0.143260227587751
GO_GO:0006294_NUCLEOTIDE-EXCISION REPAIR, PREINCISION COMPLEX ASSEMBLY	0.0000335773368376588	0.000831571	-4.36949800083994	-0.263927	29	0.106704	-0.157223	0.411240594240859	-0.125613400639048	0.261893337918766	0.0694966621573973	-0.314449706460355	0.321071979927909	0.218992041496243	-0.0635248985162492	-0.13597213110289	0.00400600533442691	-0.343211862211722	0.285008318049247	0.384390582104482	-0.36579299674083	0.271206161137666	0.00602441709218327	-0.180650842946467	0.372936863295215	0.277250543274821	0.155750567515473	0.505474137256833	0.149582500141706	0.284786096288276	0.50709993445767	0.543502205591018	-0.34619182268036	0.299673424949663	0.359815727540303	0.205484910704798	0.496446627289201	-0.5475023299872	-0.280901308427851	0.101179510806805	-0.0387820995971048	-0.181024129834996	0.191155497961724	0.0680227265511679	0.338010953191067	0.538361374555635	-0.34400469731672	0.0146147243202931	-0.224033945186458
GO_GO:0006195_PURINE NUCLEOTIDE CATABOLIC PROCESS	0.000033916097401524	0.000831846	-4.36683328326487	-0.301831	13	0.110093	-0.191739	0.306272995976936	0.139080778917896	-0.153815052209541	0.185718789321529	-0.494937528890513	0.039343040706354	0.17739038701596	-0.452862461954056	0.330899145891897	-0.550047419515904	-0.0841700268126843	-0.077086730670946	0.0842696203966751	-0.346169024870238	0.444120684001149	0.233777486880063	-0.457323576599414	0.576113901107441	0.485696160091879	0.0139670612676043	0.623689603933311	0.695162120299995	0.425515336211973	-0.217484933363827	0.215148264348736	0.268265310428829	0.0240758308273336	0.498195601811041	0.0312780463658771	0.4802670563596	0.138568635043713	0.00268886689217906	-0.351195775664622	0.259185672347538	0.307537334590062	0.264045937755742	-0.200397969002497	0.0776256736905731	0.487594270747255	0.0945588792338508	-0.0107621790887692	-0.21193121022519
REACTOME_R-HSA-70895_HOMO SAPIENS: BRANCHED-CHAIN AMINO ACID CATABOLISM	0.0000339096130665621	0.000831846	-4.36688404782096	-0.307088	21	0.0754697	-0.231619	0.482763331817969	0.381928195170563	0.445123187141811	-0.0581510933744085	-0.50694736063382	-0.321892083390255	0.0827817949707614	0.373257348427601	-0.126004542741688	0.475511994824517	-0.580278630542547	0.110114553500015	-0.0476661266539519	0.133746031436529	0.51519356084455	0.256828024644255	-0.522146897830082	0.45443063389118	-0.0209295098730152	0.335002124572837	0.599021324277607	0.446258235800923	0.513182157082178	0.303606881891012	0.375402723604806	-0.183308313319768	0.468717955083905	0.559137877893539	-0.134096484111922	-0.219988593970517	-0.564573966291205	-0.334482427099354	-0.094259198074994	0.0390244868858832	0.210421621584488	-0.175019082106252	-0.294013063476006	0.0454210616833584	0.31292876993824	-0.130269310669577	-0.511520709246851	0.276972997935164
WIKIPATHWAYS_WP4079_RUNX1 AND FOXP3 CONTROL THE DEVELOPMENT OF REGULATORY T LYMPHOCYTES (TREGS)	0.0000342727665532055	0.000836552	4.36405533012915	0.342212	11	-0.340431	0.00178101	-0.0648568160392253	0.205690356761031	-0.680217849769335	-0.598913436195006	0.0820604793186969	-0.321633097756346	-0.728500954988737	-0.378372201323451	-0.242867635592339	-0.2952679543326	-0.670579251698612	-0.656967122702373	-0.622494017817908	-0.271925943610665	-0.51344291178943	-0.249675639468599	-0.408644789759975	-0.237769738304379	-0.0554034518945436	-0.544920555387053	-0.578617535236413	-0.593341974786401	-0.267522180042852	-0.00855272100108867	-0.753530408586261	0.00607334084163649	0.566284728110561	-0.353717906140806	-0.401968256290098	0.00130844080466558	0.107924236102423	-0.700430682565406	0.322262660211849	-0.581539254209946	-0.148797724261074	-0.144888718533522	-0.513431171623214	-0.761357828765417	-0.772721799441643	-0.600587990472039	-0.525804380982549	0.008468834477598
GO_GO:0046655_FOLIC ACID METABOLIC PROCESS	0.0000348698689640989	0.000847054	-4.35946663260594	-0.230247	19	0.0622234	-0.168024	0.230875034995312	-0.329150929823983	0.318355254342697	0.327051223497593	-0.285607971963593	-0.0540310036787788	0.235345403937227	-0.0061894689897769	0.305608656740786	-0.190771289365415	-0.322294808008107	-0.0488470758719564	0.376873260557869	0.0306533781378591	0.0653730045871302	0.151865809968245	-0.395897145432564	0.284399446593015	0.0363115955216583	-0.326229146227376	0.0840169444933596	0.163781925453489	0.012605635397047	0.236315845497839	0.588734082938587	-0.0395799425675478	0.353779225473245	0.516878601134936	0.227620817362189	0.363263510913825	-0.0135194567317228	-0.223462172349153	0.0256116605545133	-0.280124173119184	0.180736569977736	-0.079850800439303	-0.414482785383815	0.139922895150822	0.253771864232808	-0.0632136001642118	0.114657766563047	-0.000172850763470483
REACTOME_R-HSA-69273_HOMO SAPIENS: CYCLIN A/B1/B2 ASSOCIATED EVENTS DURING G2/M TRANSITION	0.0000354881004327599	0.000857967	-4.35479482204857	-0.342901	25	0.115494	-0.227408	0.598192429982723	-0.0352762024010925	0.0504947891729148	-0.372822471411214	-0.510936683013602	0.105832145890835	0.123431489676079	-0.236212550482901	0.298896532941546	-0.152063074386727	-0.366067701856308	0.157811548301794	0.121936344974117	0.0744228989541927	-0.505956429621201	0.537065262107217	-0.321494337293178	0.623766151981666	0.407748490222955	0.00541587586448694	0.489194090078634	0.518884287045836	0.395083635263803	0.517310390454128	0.528290025707472	-0.396418404838922	0.493021956478827	0.501998554707503	0.351730968323738	0.639996561423287	-0.324264618560919	-0.544493711210273	0.333374271301243	0.0458009039811117	-0.164707991719973	0.357964679116581	0.0255781630018046	0.109159246179078	0.556456762544904	-0.252037029268281	-0.0508686138742943	-0.459139250892937
REACTOME_R-HSA-2514853_HOMO SAPIENS: CONDENSATION OF PROMETAPHASE CHROMOSOMES	0.0000356805002701786	0.00085853	-4.35335693196465	-0.405489	11	0.18116	-0.224329	0.715557133798622	-0.377624293707542	0.0346911514758987	-0.324208820527507	-0.575175042924708	0.505553887581414	0.477712224562529	0.441011124828206	0.190359842358884	-0.115245410081558	-0.128605615898335	-0.11649915841323	0.541411855542509	0.549906600899944	-0.544816394010703	0.608083756668847	-0.108351669399459	0.771227131979477	0.534415528998266	-0.30796956236951	0.291609557010905	0.390371672574574	0.322772106187244	0.668188516612201	0.841372908357769	0.0384890747159236	0.459201106374837	0.313450020682511	0.495000081545353	0.682785105005357	-0.618090620677183	-0.55053357150158	0.587231680186387	-0.270098636127374	-0.431955755433921	0.431339103641266	0.362135498623541	0.449051200982776	0.724577520128787	-0.542369788661892	0.0116003309619142	-0.106629541841791
REACTOME_R-HSA-2465910_HOMO SAPIENS: MASTL FACILITATES MITOTIC PROGRESSION	0.0000366119317922206	0.000876787	-4.34650008344709	-0.358735	10	0.101481	-0.257254	0.399003809031031	-0.133726409477297	0.1330250381749	0.172178589279536	-0.473132206332888	0.186679117305194	0.168249342475568	-0.369599057043037	-0.152645399935898	-0.123230197999548	-0.432644163085843	-0.351360886682763	0.00901857648998899	-0.295041871049856	0.300062558897783	0.777556619506318	-0.587697512744776	0.667310417912079	0.63797976048878	0.163090447575671	0.548814838888429	0.506351308608391	0.431088199062257	-0.148852937488668	0.448678880180625	-0.163710565262037	0.707891555408254	0.692999431826298	0.386589662274167	0.688740653074725	-0.448569959732308	-0.302774058490211	0.155681286157675	-0.03004937605771	-0.425056920843574	0.494195931100699	-0.382690240034554	0.0237719779606417	0.603006073125663	-0.370257898043722	0.0498113830391363	-0.765126616361195
REACTOME_R-HSA-8877330_HOMO SAPIENS: RUNX1 AND FOXP3 CONTROL THE DEVELOPMENT OF REGULATORY T LYMPHOCYTES (TREGS)	0.0000372746178449836	0.000885949	4.34172341152767	0.36239	10	-0.271895	0.0904952	0.00488794752423097	0.271221278114489	-0.670196259699703	-0.532368298104813	0.201934825300889	-0.256358264628171	-0.72063196260085	-0.349161361614476	-0.071968978865498	-0.179708210457845	-0.603542148569556	-0.603178018920268	-0.596147341148552	-0.192358685559518	-0.423365270796659	-0.118868870566704	-0.340331964824728	-0.142680488626162	-0.006458433951885	-0.53051687855689	-0.554206666057853	-0.569237011277616	-0.1890185127823	0.135527848309592	-0.737828823496897	0.0688966465790768	0.572016502759632	-0.185865315434004	-0.355482277485975	0.210624426798265	0.257179510172026	-0.660749679391634	0.414532263198785	-0.504991591995193	-0.0632580993704273	-0.0524537142333647	-0.487367982251201	-0.758728280164628	-0.761482438053313	-0.558122093814742	-0.507864661049684	0.13263114941603
GO_GO:0006368_TRANSCRIPTION ELONGATION FROM RNA POLYMERASE II PROMOTER	0.0000377469875575116	0.000885949	-4.3383683296879	-0.208842	68	0.110414	-0.0984279	0.323219814158894	-0.0652339802107057	0.247440023730694	0.0366569853548364	-0.270144317217954	0.418808073645395	0.177594002763192	-0.0782381356371298	0.151342744475728	0.0701884730537863	0.0333354865394421	0.265880942840561	0.35734262119604	0.091473017906809	0.192096895713699	-0.0319781423319204	0.146071344318329	0.0220314397148307	-0.14101825692201	-0.00825153677000329	0.11854017144697	0.325084311380556	0.213663635696779	0.302835129780562	0.359605059470693	-0.263556034084094	0.286642674837332	0.367986094472993	0.27753070786093	0.344554038051472	-0.162417957202325	-0.307134380910662	0.0755190847072773	0.135152088651213	-0.102149752761302	0.384297250803584	0.0332437110689363	0.214649717274519	0.323168211576484	-0.175231575948469	-0.16362936326453	-0.285247147150161
GO_GO:0008053_MITOCHONDRIAL FUSION	0.0000378670324463874	0.000885949	-4.33752215006164	-0.257117	16	0.11847	-0.138646	0.296090281378774	0.0594295839042135	0.538638767694288	-0.199959284919472	-0.485868410152903	0.0109969742700289	-0.0560564539808533	0.197630982183786	0.121122247888208	0.320849924622019	0.372020319914509	-0.0276533363059738	0.351803512840646	0.0801374704377846	0.577669143035817	0.0343849607232988	-0.482837211418021	0.390556024010776	0.0984537078707114	0.177703016660323	0.43790179393348	0.643600094401153	-0.10981555744434	0.214909761372576	0.34900151502105	-0.282397188853417	-0.0271726061586262	0.219302808489375	-0.0868003055518761	0.394293461042476	-0.0262502192524402	0.246991154103023	-0.256473149931152	0.195204690685759	-0.0139492264494769	0.144830245887125	-0.125754104721566	0.250341084530996	0.415917405482883	-0.0142445437961002	-0.0872756614735417	-0.0806231811324799
REACTOME_R-HSA-606279_HOMO SAPIENS: DEPOSITION OF NEW CENPA-CONTAINING NUCLEOSOMES AT THE CENTROMERE	0.000037582553225124	0.000885949	-4.33953162963986	-0.28258	73	0.133609	-0.148971	0.161638394335247	-0.245224244449714	0.0307082406795984	0.00496423735707335	-0.340456308008356	0.450099794034563	0.59950903129084	0.138621536814037	0.0665039565236141	-0.116918673165828	-0.354403955247594	0.117203765456256	0.335791384959412	0.088110251588014	-0.358861179893931	0.405743700230214	0.0608091716871551	0.416588595070758	0.471542026507632	-0.337015767641263	0.120372170169629	0.0277885665840855	0.296965655838005	0.394743724561432	0.46478479205378	-0.227134828283943	0.380827691970439	0.430581874224515	0.213250100849905	0.513675459138376	-0.145677782406581	-0.338787778424667	0.00460583937031153	0.482187773866932	0.210101521684443	0.329819579406863	-0.0850860424437422	-0.0568911079341593	0.487384588873967	-0.0950891649012541	0.474602332200878	-0.28621791955915
REACTOME_R-HSA-774815_HOMO SAPIENS: NUCLEOSOME ASSEMBLY	0.000037582553225124	0.000885949	-4.33953162963986	-0.28258	73	0.133609	-0.148971	0.161638394335247	-0.245224244449714	0.0307082406795984	0.00496423735707335	-0.340456308008356	0.450099794034563	0.59950903129084	0.138621536814037	0.0665039565236141	-0.116918673165828	-0.354403955247594	0.117203765456256	0.335791384959412	0.088110251588014	-0.358861179893931	0.405743700230214	0.0608091716871551	0.416588595070758	0.471542026507632	-0.337015767641263	0.120372170169629	0.0277885665840855	0.296965655838005	0.394743724561432	0.46478479205378	-0.227134828283943	0.380827691970439	0.430581874224515	0.213250100849905	0.513675459138376	-0.145677782406581	-0.338787778424667	0.00460583937031153	0.482187773866932	0.210101521684443	0.329819579406863	-0.0850860424437422	-0.0568911079341593	0.487384588873967	-0.0950891649012541	0.474602332200878	-0.28621791955915
GO_GO:0019985_TRANSLESION SYNTHESIS	0.0000385187525329961	0.000897063	-4.33297296966913	-0.220598	36	0.0774486	-0.143149	0.440536947747938	-0.0446070756013623	-0.292910164874661	-0.0421003222486719	-0.172944353958891	0.130332141842199	0.0911599808378152	-0.222889468509701	0.165521821085935	0.364300973190951	-0.236813919042525	-0.0606786139916543	0.124949728497883	-0.136544275119693	-0.15022371653634	0.20445593749134	-0.22157316069634	0.377991804442897	0.132373328176059	0.0473580423189445	0.479607941842392	0.164171805398014	0.37823455318801	0.227637150919925	0.263223752529893	-0.447899843817136	0.199501410696092	0.466484056302603	0.0583661779779511	0.488585328743823	-0.146670435007312	-0.229961588629037	0.271197713016567	0.0272103175953476	-0.120704829406052	0.0322607557021411	-0.159883856685585	0.216293047123654	0.375825814369352	-0.159496077600865	0.293712212631688	0.062249249612012
REACTOME_R-HSA-195258_HOMO SAPIENS: RHO GTPASE EFFECTORS	0.0000392212023450966	0.000909251	-4.32815212268788	-0.17094	317	0.0455914	-0.125349	0.18150468950711	-0.119607337113256	0.0268649712119602	-0.0678050776470365	-0.127516905852861	0.132899862020161	0.198143158912146	-0.00218716364045191	0.0493422525008237	-0.233028453685168	-0.280821292451092	-0.0573944965423543	0.135093472620789	0.0479823281882979	-0.0914979246765641	0.475515179664647	-0.052823446399221	0.316824197154449	0.23143089910885	-0.272785506472445	0.146496074871202	0.251945972914901	0.0492097191292633	0.202017898058219	0.0938028719561308	-0.0538644294956294	0.284471640105283	0.192785819806562	0.261361432803741	0.313914001642052	-0.126544572519523	-0.304818371948788	0.00317230613451125	0.137824763823533	0.0869721979813466	0.03664660972732	-0.321017886632272	-0.0107647363370401	0.106951458845222	-0.126644341132978	0.155194781196803	-0.028494851053673
GO_GO:0006518_PEPTIDE METABOLIC PROCESS	0.0000400957392633884	0.0009253	4.32226537510638	0.245735	14	-0.168992	0.0767429	-0.247168134277879	-0.0762655036454629	-0.096081902153019	-0.144657102126083	0.132564244830059	-0.581894116156221	-0.329100163079635	0.0286868799602187	0.406841162199123	-0.551104366685031	-0.552119113705012	0.135691579455412	-0.134265741698983	-0.222568442510475	-0.030322045098868	0.181571223424448	0.103734299537226	-0.125548152462894	-0.0901978391375773	-0.458577597672808	-0.120052999979776	0.0502823773550463	-0.5221375565427	0.164001600416359	-0.178750692399934	-0.02165059862785	0.0254921929501951	-0.404195214588194	-0.199714972953038	-0.14199153549546	-0.154296409528616	-0.555557269257838	-0.418970430800992	-0.461397636235375	0.102819078989168	-0.0526511319559227	0.0196847209987249	-0.30904672615863	-0.42103189814336	-0.29287233602851	-0.385850339686449	0.534286810817883
REACTOME_R-HSA-174437_HOMO SAPIENS: REMOVAL OF THE FLAP INTERMEDIATE FROM THE C-STRAND	0.0000402934591045854	0.000925656	-4.32095164974274	-0.299477	17	0.132605	-0.166872	0.324349079489063	-0.146173022328362	-0.181977332956772	-0.0613826455542776	-0.390861279953273	0.377136576545031	0.109781267268208	-0.431496780023593	0.453263901421664	0.293113297038359	0.0270679850708842	0.49048462173129	-0.0137655763405526	-0.264252520919194	-0.113688686503696	0.492223038619572	-0.232779405968988	0.681250731663502	0.332947171550398	0.14010823481072	0.492200725121308	0.347148157861223	0.413158838275237	0.523741742755919	0.420732207319167	-0.462586968093241	0.286966007602788	0.492944590830417	-0.272694175855818	0.684817757312034	-0.128546504364994	-0.48462636778313	0.503340061102179	0.323827498733988	-0.446394756658191	0.299780800580811	-0.159956110955225	-0.0909364087195098	0.5800022330294	-0.294870944037999	0.523411919133657	0.0953322615073923
REACTOME_R-HSA-5654716_HOMO SAPIENS: DOWNSTREAM SIGNALING OF ACTIVATED FGFR4	0.0000411247080271918	0.000940496	4.31549571001903	0.217838	22	-0.138425	0.0794129	0.162250738444341	-0.343618762673686	0.20633524328662	-0.203967932987614	0.280708407369437	0.0700892547227604	-0.438676691002333	0.233424828860472	-0.237871707195495	-0.536084941946591	0.107471822492874	-0.273978453598478	0.0358655489839519	0.161628994299929	-0.0464562923871546	-0.0213136294584599	-0.00264915520011402	0.0759671043599983	0.0383512990992043	-0.361876385023838	-0.498041539391004	-0.137956787479285	-0.554592687197065	-0.331896207103802	-0.148494549984684	-0.282252249107378	-0.375063510588383	-0.353476337161408	0.149734808250172	-0.326898898773324	-0.2083338357014	-0.284901226412625	0.225982800875482	-0.282354467245687	0.0170407549184889	-0.080920676718427	-0.145050627341988	-0.141194057463376	-0.348386542377635	-0.355475403173493	-0.118500618429746	0.458360059916245
REACTOME_R-HSA-8953897_HOMO SAPIENS: CELLULAR RESPONSES TO EXTERNAL STIMULI	0.000042289076945113	0.000962788	-4.30802957478511	-0.185765	594	0.0535205	-0.132245	0.249573318213966	-0.0187624245498458	0.148909231331565	-0.0680542552009432	-0.276644216163854	0.224829541585017	0.132536811998656	-0.294118335880297	0.132856823972334	-0.0479624050071602	-0.28854394099744	0.0753484562977086	0.154360525848264	-0.256282095034551	-0.0383055047488574	0.342405619675723	-0.186833485555297	0.294260338691624	0.173465938417054	0.0319081561867602	0.251999468929678	0.421780458518399	0.295033774370862	0.0748927006155941	0.0866525685411476	-0.184684780788342	0.0814747494893413	0.364644877826448	0.154541531217164	0.425542735934431	-0.15256098312902	-0.277623606635572	-0.134508349405484	0.113779075268494	-0.0333649114084687	0.257082681510116	-0.170066767828731	-0.0442519078481858	0.317954441948552	0.0134951801850333	-0.152419994116894	0.0852085541495537
GO_GO:0015695_ORGANIC CATION TRANSPORT	0.0000442839003400266	0.000972847	4.29568764130177	0.317797	10	-0.230264	0.0875338	-0.00787698282032634	-0.298323096166798	-0.401273838746736	-0.762044886508632	0.163535887598791	-0.399494803807328	-0.732953631679428	-0.395094387595847	-0.243558047287312	-0.369249800933374	-0.347919402289308	0.258404568719917	0.281485523512202	-0.355148147976807	-0.587369824356694	0.0392857410886006	-0.38905543514173	0.0750759928234805	0.113530171922312	-0.60834940095484	-0.521154532719673	0.294592554509156	-0.659100963167418	-0.34097002110272	-0.614270692748643	0.125400210118586	-0.578270325790481	-0.120683509626335	-0.342826093420684	0.274613007020289	0.371400053967112	0.127195675051232	-0.334873833358421	-0.261893177655762	0.00630302767374746	-0.229614795922217	-0.14565727650494	-0.707658910046809	-0.186018335718198	-0.0231676672800961	-0.607755302808533	0.546714940198935
GO_GO:0050805_NEGATIVE REGULATION OF SYNAPTIC TRANSMISSION	0.0000438604899589641	0.000972847	4.29826180326025	0.299885	10	-0.251885	0.0480001	-0.339263925051674	0.0973561229523599	0.0805352004990837	-0.563631497695821	0.436277928759192	-0.28937376955833	-0.544501254223821	0.315636673378053	0.11443713153619	-0.462566968502387	-0.358128697188338	-0.531400823325992	-0.488464178434789	0.225781245072734	-0.172758512753785	0.0133956698919819	-0.327340516152412	-0.17737665630837	-0.535959430714565	-0.332735347576699	-0.51206974084547	-0.297395836881143	-0.017274405071864	-0.035561412295152	-0.549755764752236	0.31630612467506	-0.578579504753408	-0.330502926317278	-0.438358320516377	-0.659074428340879	-0.320597843460268	-0.620085539189713	-0.0980779533415174	-0.364472037451794	0.461624258387732	-0.422043660130365	-0.328555386171536	-0.135126020344039	-0.680068205955899	-0.367595062202073	-0.509934949306362	0.604397708782288
GO_GO:0051895_NEGATIVE REGULATION OF FOCAL ADHESION ASSEMBLY	0.0000435208382240152	0.000972847	4.30034412954996	0.241659	18	-0.21104	0.0306192	-0.221388674422161	-0.29445269550253	0.0467122145206584	-0.0397879181716199	0.253887736978035	-0.414747920650019	-0.396763084511953	0.216295887192925	0.0880669581952851	-0.444067770740325	-0.293936862020507	-0.369136048784499	-0.398852326132761	-0.29631166776973	0.0396441847439883	-0.0743939865211956	-0.235364739813748	-0.0714885706255451	-0.1511666462078	-0.16099660346811	-0.308018280842334	0.0376076504917265	-0.485938738219449	-0.147788018840563	-0.541254001818055	0.114235691595196	0.141684665522782	-0.62620448758883	-0.534091798970654	-0.504728847565	-0.0146064258943932	-0.444903596461634	-0.0404934975580982	-0.345052341636241	0.334163621058678	-0.129115420094917	-0.451085290661405	-0.544283427288862	-0.465709897737177	-0.0581016470479305	-0.420699835984815	0.357944927091461
GO_GO:0043537_NEGATIVE REGULATION OF BLOOD VESSEL ENDOTHELIAL CELL MIGRATION	0.0000443771403136191	0.000972847	4.29512397022501	0.200769	33	-0.13301	0.0677591	-0.0748486345887066	0.0135980952427993	0.106431788920262	-0.0870278079258511	0.318925808841822	-0.34740814021419	-0.281742161386055	-0.0533251245344134	-0.188753744300133	-0.247148511781379	-0.223661803635852	-0.0580658568281482	-0.392759316954061	-0.279979060021454	0.0098982301172964	-0.0104650730079582	0.0758569128481381	-0.0856881006706675	-0.366037836851063	-0.423250238765147	-0.0344944057393235	-0.00931100662315817	-0.13501203028056	-0.129381493658781	-0.329687559927824	0.173533034007323	-0.190827502519176	-0.348041298279668	0.0568380410875319	-0.2213350799943	0.24342788765431	-0.252375953220538	-0.124300716412469	-0.402504191664829	0.235627344413572	-0.0465010850562428	-0.319108687615754	-0.511384536478283	-0.28951748376524	0.0375967465840065	-0.261210973200563	0.150036545684525
REACTOME_R-HSA-450321_HOMO SAPIENS: JNK (C-JUN KINASES) PHOSPHORYLATION AND ACTIVATION MEDIATED BY ACTIVATED HUMAN TAK1	0.0000433293451396035	0.000972847	4.3015250493729	0.193442	22	-0.0935686	0.0998731	-0.111430491230895	-0.334097881965704	0.0300907992654835	-0.0440778573777144	-0.237577466772349	-0.0969029196230488	-0.420526751781866	-0.11078001436133	-0.0919424182481388	-0.315358611434312	-0.424721728751367	-0.295671192760472	0.0657225876004671	-0.15979277446518	0.160687740857894	0.230542937245777	-0.0928091954856506	0.264731578141025	-0.307662502916057	-0.0990189153676537	-0.0802498075679459	0.171565023934455	-0.199764664061659	0.317132557363849	0.046698820331023	-0.350190502939948	-0.0335138349268509	-0.265727963870386	0.248921337310759	0.188260354843079	-0.232393501436153	-0.321064322547449	-0.0174795875767294	-0.317764706396049	-0.314871775762321	-0.133195176702243	-0.0187669960822463	0.097258374497774	0.103274447383568	0.0116834768143601	-0.34553069833753	0.427212155659474
REACTOME_R-HSA-212165_HOMO SAPIENS: EPIGENETIC REGULATION OF GENE EXPRESSION	0.0000431497334854564	0.000972847	-4.30263728137943	-0.194078	145	0.106687	-0.087391	0.0553614906863742	-0.00803701315708999	0.211301880744943	0.11213624185236	-0.248821957483429	0.422183272143679	0.402725513861446	0.101496454806314	0.0440637781613145	-0.00543148254127906	-0.0344550371399359	0.0836693214117146	0.255510089110295	0.171576740561896	-0.252342619940777	0.261839636605837	0.262513438736343	0.142468042067703	0.0856348183063983	-0.312686541122851	-0.152118625409991	0.212461007230213	0.219135123414536	0.251501248120818	0.389423941514766	-0.148718181167141	0.16250413162456	0.136247391467981	0.290021813629549	0.313333076374626	-0.173589550936367	-0.193236556772341	0.0303863376960554	0.38231581029415	0.044674274510108	0.306857088703762	-0.138635282041738	0.114894953255698	0.403875887424453	-0.0103569206987794	0.182496030343907	-0.194865562721803
GO_GO:1902808_POSITIVE REGULATION OF CELL CYCLE G1/S PHASE TRANSITION	0.0000432258366816907	0.000972847	-4.30216547376405	-0.212096	12	0.0838828	-0.128213	0.183748582548977	-0.107316369088994	0.118619188237249	0.12430464279159	0.416315999786041	-0.104282048170563	0.071849186597977	-0.0301851416065037	0.297647125805986	-0.241128737631207	0.229453937290137	0.0687304818981334	-0.317485158513102	-0.0812131511943138	-0.151172982413336	0.565443938005383	0.161309059077764	0.340971363418313	0.184591651403583	-0.133992194102232	0.183337769193869	0.274407029518771	0.127979621992084	0.400734774343997	0.350933375110214	-0.294828109458689	0.191528080052939	0.021117565946763	0.1236810027861	0.310596051048295	0.152764721142493	-0.283105531235668	-0.122944922675528	0.17107857630707	-0.0268548194534282	-0.088305969164521	-0.0788806912789753	0.358769277188996	-0.065936742790977	-0.142469335690634	0.279384447540478	-0.309776024814745
REACTOME_R-HSA-5250913_HOMO SAPIENS: POSITIVE EPIGENETIC REGULATION OF RRNA EXPRESSION	0.0000446088099048142	0.000972847	-4.29372836871918	-0.214352	103	0.115267	-0.0990848	-0.0743040262182565	-0.00224755298412044	0.196979126664184	0.172461032659265	-0.27234512399976	0.461503122859204	0.452513263094823	0.0156706888054197	0.15916923965823	-0.0594269053759594	-0.189602401043758	0.0976868278481191	0.216852521610908	0.0419523473345552	-0.271616134767321	0.341880436493372	0.248008395606316	0.238397593183902	0.19575900581225	-0.321954426863812	-0.101286640638401	0.237094385944072	0.162576768102769	0.318214405869774	0.352568330228876	-0.0861889085110019	0.149306638846836	0.276966530729075	0.285800985263547	0.425448562804443	-0.127399691740504	-0.192796149516329	-0.0178222345436889	0.440717167265914	0.178407017974772	0.338438834925983	-0.242650331666171	-0.0551225431048887	0.44530440476887	0.103074016549832	0.187957401014982	-0.173137182940546
REACTOME_R-HSA-76071_HOMO SAPIENS: RNA POLYMERASE III TRANSCRIPTION INITIATION FROM TYPE 3 PROMOTER	0.000045747955613092	0.000972847	-4.28696613244535	-0.233541	28	0.0976876	-0.135853	0.270004082077765	-0.23446011394862	0.21332135470167	0.216332553365754	-0.380818623576081	0.398940487642298	0.345807166203899	-0.280986216357166	0.351131110244392	-0.00288058655787091	0.196544645372964	0.186346615552089	0.343558798599193	-0.0766840942377467	-0.108954625600764	-0.122040094414637	0.162218584387831	0.0415059505448757	-0.210010473304148	-0.105280412443593	-0.163931810243257	0.284857417035907	0.347076525441974	0.448735834147083	0.493533868468624	-0.162914332716255	0.055761581395053	0.473227444323826	0.311103577810195	0.475212265067433	-0.0721151828600957	-0.31350836500603	0.0507409163496028	0.104647195580816	-0.145625418186906	0.285658456847516	-0.0416420774204926	0.0781818745784227	0.488056483039225	0.227963998426137	-0.423426617197385	-0.354136264501342
REACTOME_R-HSA-4839735_HOMO SAPIENS: AXIN MUTANTS DESTABILIZE THE DESTRUCTION COMPLEX, ACTIVATING WNT SIGNALING	0.0000457968035512425	0.000972847	-4.28667980328632	-0.257236	14	0.0963871	-0.160849	0.257735339808915	-0.0258814981193654	0.634864713698765	0.142080182997098	0.128326963771023	-0.0703214072553839	-0.163809113992331	-0.0805302973342779	0.0503753668883522	0.0810962696171683	-0.0796828370684255	-0.0862834410168246	-0.0519536770021343	0.339414232913961	0.56472654179165	0.477258597499538	-0.0730670517642729	0.598825578238297	0.023528999758324	0.0579493196705607	0.154191802055595	0.494736488377048	0.00238297260212048	0.219784397785808	0.0643292392846271	-0.007369430224483	0.272019102962693	0.280472787308266	0.396003487874426	0.143487644171783	-0.345390025231172	-0.192579918334253	-0.0991919917271052	0.237602380685355	-0.0987804499798037	0.214753703248425	-0.406967977841316	-0.188934147920252	0.184987956989725	-0.20870004701013	0.110379743150188	-0.29759079390543
REACTOME_R-HSA-4839744_HOMO SAPIENS: TRUNCATED APC MUTANTS DESTABILIZE THE DESTRUCTION COMPLEX	0.0000457968035512425	0.000972847	-4.28667980328632	-0.257236	14	0.0963871	-0.160849	0.257735339808915	-0.0258814981193654	0.634864713698765	0.142080182997098	0.128326963771023	-0.0703214072553839	-0.163809113992331	-0.0805302973342779	0.0503753668883522	0.0810962696171683	-0.0796828370684255	-0.0862834410168246	-0.0519536770021343	0.339414232913961	0.56472654179165	0.477258597499538	-0.0730670517642729	0.598825578238297	0.023528999758324	0.0579493196705607	0.154191802055595	0.494736488377048	0.00238297260212048	0.219784397785808	0.0643292392846271	-0.007369430224483	0.272019102962693	0.280472787308266	0.396003487874426	0.143487644171783	-0.345390025231172	-0.192579918334253	-0.0991919917271052	0.237602380685355	-0.0987804499798037	0.214753703248425	-0.406967977841316	-0.188934147920252	0.184987956989725	-0.20870004701013	0.110379743150188	-0.29759079390543
REACTOME_R-HSA-4839748_HOMO SAPIENS: AMER1 MUTANTS DESTABILIZE THE DESTRUCTION COMPLEX	0.0000457968035512425	0.000972847	-4.28667980328632	-0.257236	14	0.0963871	-0.160849	0.257735339808915	-0.0258814981193654	0.634864713698765	0.142080182997098	0.128326963771023	-0.0703214072553839	-0.163809113992331	-0.0805302973342779	0.0503753668883522	0.0810962696171683	-0.0796828370684255	-0.0862834410168246	-0.0519536770021343	0.339414232913961	0.56472654179165	0.477258597499538	-0.0730670517642729	0.598825578238297	0.023528999758324	0.0579493196705607	0.154191802055595	0.494736488377048	0.00238297260212048	0.219784397785808	0.0643292392846271	-0.007369430224483	0.272019102962693	0.280472787308266	0.396003487874426	0.143487644171783	-0.345390025231172	-0.192579918334253	-0.0991919917271052	0.237602380685355	-0.0987804499798037	0.214753703248425	-0.406967977841316	-0.188934147920252	0.184987956989725	-0.20870004701013	0.110379743150188	-0.29759079390543
REACTOME_R-HSA-5467337_HOMO SAPIENS: APC TRUNCATION MUTANTS HAVE IMPAIRED AXIN BINDING	0.0000457968035512425	0.000972847	-4.28667980328632	-0.257236	14	0.0963871	-0.160849	0.257735339808915	-0.0258814981193654	0.634864713698765	0.142080182997098	0.128326963771023	-0.0703214072553839	-0.163809113992331	-0.0805302973342779	0.0503753668883522	0.0810962696171683	-0.0796828370684255	-0.0862834410168246	-0.0519536770021343	0.339414232913961	0.56472654179165	0.477258597499538	-0.0730670517642729	0.598825578238297	0.023528999758324	0.0579493196705607	0.154191802055595	0.494736488377048	0.00238297260212048	0.219784397785808	0.0643292392846271	-0.007369430224483	0.272019102962693	0.280472787308266	0.396003487874426	0.143487644171783	-0.345390025231172	-0.192579918334253	-0.0991919917271052	0.237602380685355	-0.0987804499798037	0.214753703248425	-0.406967977841316	-0.188934147920252	0.184987956989725	-0.20870004701013	0.110379743150188	-0.29759079390543
REACTOME_R-HSA-5467340_HOMO SAPIENS: AXIN MISSENSE MUTANTS DESTABILIZE THE DESTRUCTION COMPLEX	0.0000457968035512425	0.000972847	-4.28667980328632	-0.257236	14	0.0963871	-0.160849	0.257735339808915	-0.0258814981193654	0.634864713698765	0.142080182997098	0.128326963771023	-0.0703214072553839	-0.163809113992331	-0.0805302973342779	0.0503753668883522	0.0810962696171683	-0.0796828370684255	-0.0862834410168246	-0.0519536770021343	0.339414232913961	0.56472654179165	0.477258597499538	-0.0730670517642729	0.598825578238297	0.023528999758324	0.0579493196705607	0.154191802055595	0.494736488377048	0.00238297260212048	0.219784397785808	0.0643292392846271	-0.007369430224483	0.272019102962693	0.280472787308266	0.396003487874426	0.143487644171783	-0.345390025231172	-0.192579918334253	-0.0991919917271052	0.237602380685355	-0.0987804499798037	0.214753703248425	-0.406967977841316	-0.188934147920252	0.184987956989725	-0.20870004701013	0.110379743150188	-0.29759079390543
REACTOME_R-HSA-5467348_HOMO SAPIENS: TRUNCATIONS OF AMER1 DESTABILIZE THE DESTRUCTION COMPLEX	0.0000457968035512425	0.000972847	-4.28667980328632	-0.257236	14	0.0963871	-0.160849	0.257735339808915	-0.0258814981193654	0.634864713698765	0.142080182997098	0.128326963771023	-0.0703214072553839	-0.163809113992331	-0.0805302973342779	0.0503753668883522	0.0810962696171683	-0.0796828370684255	-0.0862834410168246	-0.0519536770021343	0.339414232913961	0.56472654179165	0.477258597499538	-0.0730670517642729	0.598825578238297	0.023528999758324	0.0579493196705607	0.154191802055595	0.494736488377048	0.00238297260212048	0.219784397785808	0.0643292392846271	-0.007369430224483	0.272019102962693	0.280472787308266	0.396003487874426	0.143487644171783	-0.345390025231172	-0.192579918334253	-0.0991919917271052	0.237602380685355	-0.0987804499798037	0.214753703248425	-0.406967977841316	-0.188934147920252	0.184987956989725	-0.20870004701013	0.110379743150188	-0.29759079390543
KEGG_hsa03010_RIBOSOME - HOMO SAPIENS (HUMAN)	0.0000441926018803642	0.000972847	-4.29624068531078	-0.362571	155	0.170139	-0.192432	0.327963090844387	0.0114536747045771	0.334319726654791	-0.111813610718467	-0.339072041844961	0.554380747101658	0.588783240573179	-0.553800807275592	0.409032075142165	0.444488553517875	-0.413056293163773	0.453964508077845	0.455212971887516	-0.615665064058584	-0.32197306305696	0.087829470385148	-0.395158900559953	0.407989101935458	0.199163465628593	0.432855009119844	0.374398874621719	0.618425969458565	0.605704485862574	0.449702649060801	0.475643025778019	-0.0339473155406312	-0.348215436552187	0.736715561838092	0.304552576362763	0.804537933265235	-0.251117674869642	0.0781088818605638	-0.309842654968841	0.499918297433642	-0.420295230570485	0.649855810231184	0.325025218354139	0.339638311632557	0.68766808955029	0.140629081978824	-0.7082993016185	-0.00465727149890141
REACTOME_R-HSA-72187_HOMO SAPIENS: MRNA 3'-END PROCESSING	0.0000462126571315706	0.00097759	-4.28425407411391	-0.260168	56	0.131034	-0.129134	0.513531928772984	-0.250048191189802	0.0103124687362323	0.12426347799573	-0.43917128218048	0.466300447367748	0.326731674276483	0.0290826123907137	0.119671849380282	0.11540235722965	-0.0675850105798883	0.3908763335279	0.490921789275571	0.238608998795465	-0.342481114998856	0.163370507420477	0.41986407512454	0.250383468135449	-0.122735666007352	-0.0930709463564521	0.148621543223805	0.152847026341255	0.221119550495195	0.440006369651095	0.525459927587385	-0.361486898254167	-0.0634373839322566	0.238127167788235	0.464242975465761	0.507248675765092	-0.277683098940879	-0.0256198084269798	-0.186610586742701	0.319223100918761	-0.297099505305292	0.279961972484386	0.152625957157489	0.310277256608723	0.465850375680068	-0.203876993714292	0.2183478354015	-0.195586336357654
PANTHER_P00011_BLOOD COAGULATION	0.0000468535799998766	0.000987036	4.28055639249765	0.238437	45	-0.178449	0.0599883	-0.325545263713034	-0.32489215173141	-0.185614550790756	-0.400432348532575	0.0245823667886303	-0.0436873323769866	-0.464256227121328	0.172922006954414	-0.101501432609949	-0.369385408100792	-0.0707432502448893	-0.451327374391876	-0.452371236792284	-0.292766673552334	-0.198803986876818	0.2013638052274	-0.170857109267558	-0.141194439172821	-0.146151066991196	-0.259436884070139	-0.0633362958531575	-0.0450735314748602	-0.315508474106045	-0.0570469942356632	-0.371479173199844	0.225954823159164	-0.390948163947148	-0.221157077016513	-0.386380595290946	-0.420112993151134	0.389162199048454	-0.0526767878952163	-0.20992079983612	-0.142590238314181	0.38769770531165	-0.0770770608273606	0.0344691736752352	-0.457323028234213	-0.56456470346979	-0.235918621291141	-0.342481165038383	0.0740416913487645
REACTOME_R-HSA-2262752_HOMO SAPIENS: CELLULAR RESPONSES TO STRESS	0.000047385127886229	0.000989543	-4.27752653552593	-0.18624	580	0.0575594	-0.12868	0.234406133975427	-0.00562389851538506	0.175538350213692	-0.0529784645308574	-0.273761126508499	0.234343721380173	0.153372069468196	-0.280469606593126	0.139079535324525	-0.0537459625597468	-0.308327999976808	0.101984171770425	0.151677467003237	-0.259982827674192	-0.0485170686549665	0.343768011635314	-0.166085489845845	0.309246865220075	0.161435974982656	0.0398671855103271	0.249218312410133	0.419971584909501	0.298175046781404	0.103621420485628	0.115985252027296	-0.187830616285323	0.0821345017069508	0.377799982974689	0.174472552361164	0.421033031335141	-0.159205159269784	-0.284022362034215	-0.149121023787339	0.104308368376169	-0.0470220532471845	0.253318501774935	-0.163525382706987	-0.0315996418407319	0.320901280476081	0.0233703852264122	-0.157277074746095	0.0861442237271289
REACTOME_R-HSA-141424_HOMO SAPIENS: AMPLIFICATION OF SIGNAL FROM THE KINETOCHORES	0.0000475573024863762	0.000989543	-4.27655215163038	-0.301516	92	0.129124	-0.172392	0.563426105700688	-0.302210067896487	0.089296288498792	-0.206249109043772	-0.354802655007247	0.320450596204689	0.44359186791975	0.0222951557452109	0.122293452294385	-0.0749650448409287	-0.35236365405004	-0.0474683721952598	0.467477193318699	0.412397033927752	-0.22270713641439	0.534816147716672	0.172820508324257	0.4990110674567	0.360014731364296	-0.313397154514608	0.172498662673142	0.233597113324168	0.29091517367426	0.512711321017923	0.56346986731707	-0.334777259674713	0.396095419117053	0.291906563573188	0.445631633112996	0.492853312476296	-0.392235613229036	-0.399368838290159	0.302450524531008	0.101168727000801	-0.289688604628129	0.0257091577172686	-0.0407455479210051	0.437488221646425	0.466844109911389	-0.475686279676611	0.359535608169997	0.00377885031111405
REACTOME_R-HSA-141444_HOMO SAPIENS: AMPLIFICATION OF SIGNAL FROM UNATTACHED KINETOCHORES VIA A MAD2 INHIBITORY SIGNAL	0.0000475573024863762	0.000989543	-4.27655215163038	-0.301516	92	0.129124	-0.172392	0.563426105700688	-0.302210067896487	0.089296288498792	-0.206249109043772	-0.354802655007247	0.320450596204689	0.44359186791975	0.0222951557452109	0.122293452294385	-0.0749650448409287	-0.35236365405004	-0.0474683721952598	0.467477193318699	0.412397033927752	-0.22270713641439	0.534816147716672	0.172820508324257	0.4990110674567	0.360014731364296	-0.313397154514608	0.172498662673142	0.233597113324168	0.29091517367426	0.512711321017923	0.56346986731707	-0.334777259674713	0.396095419117053	0.291906563573188	0.445631633112996	0.492853312476296	-0.392235613229036	-0.399368838290159	0.302450524531008	0.101168727000801	-0.289688604628129	0.0257091577172686	-0.0407455479210051	0.437488221646425	0.466844109911389	-0.475686279676611	0.359535608169997	0.00377885031111405
REACTOME_R-HSA-69275_HOMO SAPIENS: G2/M TRANSITION	0.0000495586187394194	0.0010228	-4.26546911085118	-0.227202	196	0.0983237	-0.128878	0.401037047537543	-0.121073909554718	0.0537215623051816	-0.258126234457673	-0.402792315140951	0.345489556116462	0.190718816980267	-0.18023352186059	-0.0175142156475852	-0.164007675774403	-0.219854329394939	0.185712581146546	0.309212118944397	0.00493356022400732	-0.0332209223703481	0.455250147621546	-0.00543617885717562	0.26710072843109	0.126532573489497	-0.0705335884146375	0.337125696093753	0.423884388234502	0.327774363578599	0.338027217097144	0.362117341063101	-0.346802859453071	0.271294791276322	0.264543280413829	0.327274214438525	0.46339325126598	-0.15264076350907	-0.2769675699392	0.127415923057924	-0.0410052191006378	-0.247460797437143	0.307835717618746	0.0122264108248603	0.290148969720196	0.444568287222111	-0.132165544639999	0.0637681741311995	-0.0275872397203765
REACTOME_R-HSA-77286_HOMO SAPIENS: MITOCHONDRIAL FATTY ACID BETA-OXIDATION OF SATURATED FATTY ACIDS	0.0000494945206880914	0.0010228	-4.26581733758441	-0.344855	11	0.0913447	-0.253511	0.297561614259739	0.647804245372416	0.156294703124287	0.115808393390781	-0.401262088925853	-0.304908208307498	-0.0708673390366504	0.34070332485662	-0.212974501258285	0.751006700595389	-0.716028219119628	-0.186928863922716	-0.34995321831699	-0.412974357047766	0.503016141678581	0.490010967809124	-0.692220484213089	0.502202428676825	0.587572795496202	0.462654749928665	0.646575776427459	0.543535038158687	0.483625692143365	-0.393891352519292	-0.321304847469675	-0.637002404334613	-0.0183910739193992	0.464433275301409	0.385100649638594	0.401000389407115	0.0585977702273138	0.440627745402931	-0.174013448786054	0.231550739303701	0.280625408754134	0.0950198543485063	-0.587043785178274	-0.361257275421694	0.179222624615324	0.201196508403725	0.32040521202343	0.0031053434687866
GO_GO:0045056_TRANSCYTOSIS	0.0000508561684782065	0.00104533	4.25851166735396	0.189025	13	-0.103284	0.0857413	-0.415540055039122	-0.0390431684206152	-0.351601809518571	-0.091513995276932	0.144189352667826	-0.0969753622161438	-0.0498449477034931	-0.239056853344127	-0.134792291728409	-0.493611400517701	-0.292409284267248	0.129555030974788	0.0875465712001794	0.0350817496171935	0.270287857691243	-0.0447489990119029	-0.308218942517151	-0.020051914067507	-0.0381793729670207	-0.2576126412136	-0.16761471226251	0.38529081730871	-0.275058907853334	-0.371330564478306	-0.461525943550366	0.0335037715086343	-0.273062194936634	-0.090298789971661	-0.0855911205408111	-0.0432657724849907	0.153196842411571	0.215460918339643	0.147501386908177	-0.090747899969018	0.120147689122484	-0.387565521558636	-0.25368195764944	-0.413366415010462	-0.305315134265802	0.0342409086416056	0.100985833813609	0.22716694178337
GO_GO:0002407_DENDRITIC CELL CHEMOTAXIS	0.0000534312613487129	0.00109383	4.24519660933509	0.361632	16	-0.318464	0.0431679	-0.186774825380758	-0.327143234916726	-0.419883262407592	-0.432743016452096	0.101362820869005	-0.683054111483965	-0.540194125222991	-0.199357531011802	0.138759927340645	-0.214305543420848	-0.196915440732707	-0.765750544458428	-0.725112383393289	-0.533733714590398	0.112494196029479	-0.254992668584625	-0.587774097575617	-0.284378607355508	-0.341402240929399	-0.107197903615614	-0.0556561235339741	-0.594767554345015	-0.418466711183106	-0.0161470576914731	-0.620686709377443	0.386384621472851	-0.00027028683235375	0.0161458651573301	-0.666157709887224	-0.199808315648714	0.0191025110762305	-0.77765030855456	-0.0566580377646132	-0.238424695902041	0.274598625152376	-0.395389922620616	-0.781036170268477	-0.852207906679667	-0.589946871738561	-0.375118615472384	-0.666751935471024	-0.116844734253334
WIKIPATHWAYS_WP2813_MAMMARY GLAND DEVELOPMENT PATHWAY - EMBRYONIC DEVELOPMENT (STAGE 1 OF 4)	0.0000544337160639345	0.0011012	4.24017976838302	0.226341	18	-0.1336	0.0927409	-0.149468319013733	-0.0354147675172496	-0.0964603987326082	-0.130655452876657	0.267906935404632	-0.419316163713792	-0.25671063364821	-0.228567381278682	-0.116172410541216	-0.002164335100551	0.254110116596408	0.124101561275404	-0.366013825643666	-0.00784647707903116	-0.318200240579345	0.0419536221326406	0.332610951421861	-0.253750616794103	-0.286734306118607	-0.280137438278405	-0.061368897232194	0.202697606850985	0.00962503316843877	-0.265326131187705	-0.56864891379775	-0.156004890293929	-0.486706287162851	-0.0565232402785047	-0.246359692145077	-0.400762691863833	0.348798184228806	-0.220826568768138	0.062675703689319	-0.273040666303471	0.294934101459066	-0.2189050079904	-0.248451219417279	-0.36184165482183	-0.430521942441102	0.056159240880522	-0.530271874859254	0.261285150584722
REACTOME_R-HSA-73980_HOMO SAPIENS: RNA POLYMERASE III TRANSCRIPTION TERMINATION	0.0000545906630891458	0.0011012	-4.23940238670439	-0.234455	23	0.0844647	-0.14999	0.39162731517109	0.0583565400327658	0.190720448510447	0.00836183793609477	-0.43422709564496	0.415086616215547	0.0794768872217871	-0.252263084238242	0.483035575719815	0.220621087771139	-0.0317285499715326	0.220886920875872	0.407606741830194	0.0449069006715389	-0.207467095764185	-0.153712805564047	0.216448373744817	0.295278019783342	-0.105118139357434	-0.210266080177677	-0.269186015410108	0.359865476410933	0.225463646084408	0.398594844852369	0.335976600333482	-0.198863159239537	0.00684205025913098	0.317919968571501	0.229985009589806	0.279663557087249	0.0068740564642128	-0.399413578479107	0.0393828017361398	-0.00618147771079969	-0.0988689753562065	0.314052597814077	-0.00345176671866138	0.0294705609802924	0.480884868767336	0.230279995474065	-0.453866782542142	-0.06298156602841
REACTOME_R-HSA-69278_HOMO SAPIENS: CELL CYCLE, MITOTIC	0.0000546589569796346	0.0011012	-4.2390647890322	-0.237115	547	0.110598	-0.126517	0.378034156398617	-0.22760005356696	0.0173955160135612	-0.103843918916659	-0.405806219318473	0.314450002426088	0.29162509035803	-0.0673748161710805	0.140505745006037	-0.0790985304013916	-0.22370924502217	0.122763412862183	0.363860724499515	0.206649741500117	-0.172732339244191	0.467462091082626	-0.00974157972867706	0.419765079777818	0.249530963916544	-0.208269357632581	0.291899797779645	0.343592561563252	0.242943082220161	0.382545107915916	0.420730336708058	-0.277099183913833	0.278843177629654	0.261199488183085	0.313873771451404	0.477457406371891	-0.226524893808943	-0.362487186493812	0.150816025321056	0.0823107693046302	-0.181327466356833	0.1747699047187	-0.0577372988914083	0.2437720714125	0.471004095476837	-0.2394302278523	0.269481758220453	0.0213127133474472
GO_GO:0002183_CYTOPLASMIC TRANSLATIONAL INITIATION	0.0000545570944493218	0.0011012	-4.23956847595674	-0.323474	17	0.216957	-0.106517	0.476068247225446	0.153395870122055	0.460453050001909	-0.277868347941799	-0.179661267036744	0.406874546229467	0.364386480683026	-0.0536328053605567	0.328368386662143	0.254651840552635	0.0834545922536956	0.232041756030587	0.491951108470325	0.264030551710886	-0.0589147257893711	-0.0367128314591527	0.400986798933585	0.489765365912228	-0.223272493497166	0.584519572634989	0.46284837748825	0.596619500051054	0.337795929456373	0.417303686872597	0.51151735596898	0.285156268132037	-0.160887391413235	0.334025041306929	0.469612795088081	0.624701105828939	-0.247053176511461	-0.0740037610835765	0.0512825796832997	0.266376663350545	-0.150798854423083	0.249373192941342	0.379305606743132	0.337391906878606	0.519815457577621	0.244025924686697	-0.720042203300392	0.358000859311232
REACTOME_R-HSA-110313_HOMO SAPIENS: TRANSLESION SYNTHESIS BY Y FAMILY DNA POLYMERASES BYPASSES LESIONS ON DNA TEMPLATE	0.0000550883741539654	0.00110337	-4.23695131189076	-0.231565	39	0.0808996	-0.150665	0.37621267045721	-0.0399396303046056	-0.30322838612445	-0.107609235259026	-0.319836748949456	0.224836230189256	0.00263335081961041	-0.289693929857919	0.289966090614974	0.349676259318248	-0.319052213640136	-0.0567610226508568	0.248331849059178	-0.0650898247009947	-0.187081319990579	0.266207901498946	-0.253528405431304	0.328928261246082	0.155336301127887	0.17711414144533	0.56929020549804	0.216920153823209	0.406423111457292	0.255809122326407	0.287146970731151	-0.486222202814758	0.180101650567137	0.464035613624932	0.129466113575038	0.463684046647763	-0.0892265408186393	-0.339133290437705	0.26638433302982	-0.0998690608040208	-0.209011568900835	0.181194155946586	-0.131868401096051	0.190330071389882	0.275454667241566	-0.0332058291401369	0.341758789453952	-0.0257202166423174
GO_GO:0006122_MITOCHONDRIAL ELECTRON TRANSPORT, UBIQUINOL TO CYTOCHROME C	0.0000552010730810523	0.00110337	-4.23639926665111	-0.40775	12	0.113813	-0.293937	0.614947875498241	0.481964270100176	0.244393761689235	-0.198837962015878	-0.725484609771501	0.3618923973445	0.141239679000696	-0.236302522169966	0.18967905065201	0.382108138680325	-0.712714610752311	0.509092411473411	0.664354332565563	-0.616257732324715	-0.266688009107046	0.215636180242719	-0.740158502355446	0.52082053229399	0.548788922767933	0.487482835018252	0.436601700756196	0.726463309662261	0.573716810929172	-0.152630764333574	0.271840641660842	-0.387698669616464	0.536383464403551	0.720481065873993	0.594032409544993	0.857784592210071	-0.0414108732770372	-0.31249531669888	-0.4656157636919	0.102732749371423	-0.511423504305325	0.643238252184921	-0.37908888767135	-0.596721035068153	0.336862659997448	0.299183283612399	-0.451869470353132	-0.598961695717416
GO_GO:0043330_RESPONSE TO EXOGENOUS DSRNA	0.0000568343454927006	0.00112714	4.22851842901491	0.16765	31	-0.105062	0.0625881	-0.0391042623809031	-0.0433030951119176	0.145945530090781	-0.18219997322895	-0.290209239871108	-0.27900952406277	-0.356410198229748	0.0137637949673161	0.0413397712331515	0.142825286585318	-0.0769967575310871	-0.245086948875541	-0.262004668630459	-0.179001990752553	-0.117170369876122	0.202177154753343	-0.168698463068162	0.0518029902779693	-0.332945731034062	-0.195581047804567	-0.0667513111977572	-0.0328179464654807	0.00702885719458471	-0.107527486153829	-0.156248633650998	-0.148674980982153	0.209069991372086	0.178202068247113	0.0608549481834786	-0.16920113993078	0.0194230955912146	-0.442920618213525	0.0257813628403925	-0.528427253845798	0.0900397088018529	0.13536616292878	-0.164534742432409	-0.235597966491468	-0.275977480342308	-0.251729817231797	-0.283018929924571	-0.071290743853221
GO_GO:2000781_POSITIVE REGULATION OF DOUBLE-STRAND BREAK REPAIR	0.0000567924630159632	0.00112714	-4.22871777962683	-0.200481	15	0.112175	-0.0883054	0.57212254151328	-0.30586317867231	-0.198965363350048	0.0787183373695456	-0.10023950633352	0.0358586877020387	0.0500391826254291	0.178037180326581	-0.0981105829774724	0.414625214162696	0.327592789198433	0.292953763571251	0.338802112687524	0.258403797307483	-0.306462821924396	0.243678203633863	-0.0149110528010291	0.174864427487527	0.0828032473849073	0.0145230175758529	0.238176523457379	0.197585183129271	0.0765113277362645	0.342091271769422	0.0793765808511639	-0.3898984991323	-0.020857258427875	0.0820101406615835	0.130156023929379	0.215860847796623	0.140853862893431	0.11333683367989	-0.111045170126139	0.148643714430813	0.0681220808605185	-0.0642663803312684	-0.258122112690193	0.387938778726175	0.545606766697896	0.264810105233559	0.373833710140643	0.375926594001789
GO_GO:0090501_RNA PHOSPHODIESTER BOND HYDROLYSIS	0.0000570901541559856	0.00112781	-4.22730390303539	-0.197152	38	0.0302342	-0.166918	0.170693940397469	0.193915358570497	-0.115613547093684	0.0590256106492824	-0.458403990462421	0.0496871803065685	0.0997219352547516	-0.323932859793103	0.0493701465419444	0.0445744212840907	-0.33622868618119	0.245198952123874	0.181472798205796	-0.163085726074202	0.122043548164718	0.0222683117056361	-0.277117641119367	0.359480808731733	0.288106322156621	-0.203389711168665	0.268033560287402	0.346368456063619	-0.0284314731929282	0.159122096029662	0.157693345088862	-0.150387763621146	-0.107943076448577	0.193603603070078	0.155399787002985	0.391071661803248	-0.152890546345426	-0.01306330274723	-0.373697447456415	0.124341568051734	0.0496650384048844	0.233830605133514	-0.344498431102884	-0.00622658489381317	0.336776903541185	0.0228326247742808	-0.0297858523691881	-0.410129595408419
GO_GO:0097105_PRESYNAPTIC MEMBRANE ASSEMBLY	0.0000575307006304075	0.00113211	4.22522451292215	0.263285	11	-0.212459	0.0508255	0.0349820015579829	-0.386045163480975	-0.486948771691624	-0.338868477809003	-0.139003192138368	-0.667752243240468	-0.347624672207093	0.459923112968292	-0.0611454457225936	-0.448483717567654	-0.00448120574105129	-0.417532014292084	-0.233209719784013	0.145245451847091	-0.339825947215793	0.150027141488633	0.11788860621718	0.213337144491199	-0.436744319116417	-0.378509699082792	-0.465141707924435	-0.242651633793682	-0.348087739316398	0.0156231546462659	-0.370064358315724	0.158828098805319	-0.156632507906889	-0.360612061040694	-0.248260671841935	-0.537943868397792	-0.336107594603249	-0.181352802542831	-0.176957139195334	-0.0171738694904962	0.111251921052863	-0.112333130240852	-0.304873134440917	-0.314972659808996	-0.633429270786052	-0.121554148090201	-0.503621911450861	0.517759729169627
WIKIPATHWAYS_WP1818_FORMATION OF FIBRIN CLOT (CLOTTING CASCADE)	0.0000581859054738097	0.00114058	4.22216011866899	0.216558	38	-0.171799	0.044759	-0.301658837992867	-0.420528232095903	-0.0520381904352459	-0.294009269992417	-0.0240154859292229	0.193933313304108	-0.516031116660538	0.120255416717203	0.00698602850955671	-0.395690217497324	-0.113784779497666	-0.357133306648826	-0.374929782576395	-0.282621000396067	-0.16733253276459	0.079271815618229	-0.334702180273834	-0.189132410506368	0.0188793357926397	-0.17101965435501	-0.155736059117434	0.100920737944111	-0.334990275784089	-0.00956281180331772	-0.346462173163034	-0.0510733862805219	-0.37792833473019	-0.23702192880601	-0.44317583733232	-0.290294478209407	0.231349458252668	0.0447365804632883	-0.171094886896868	-0.119435755543063	0.335919773532711	-0.0538092414771336	0.0061571557422348	-0.430427174641577	-0.473744791272999	-0.297961899091431	-0.394826047757795	0.115296367643214
GO_GO:0032733_POSITIVE REGULATION OF INTERLEUKIN-10 PRODUCTION	0.0000592536422916383	0.00115704	4.21723679870419	0.254186	37	-0.227649	0.0265378	-0.183315891175751	-0.0998271699285059	-0.447167263967183	-0.295948639320174	0.00374416471231173	-0.454653962084955	-0.469594018721479	-0.105773458049729	0.0274640514735897	-0.161932775369206	-0.270251860705222	-0.603477016601565	-0.592958798856605	-0.447462232785218	0.171411106449035	-0.0821945083116251	-0.41440781503421	-0.131496320024807	-0.429356981265009	-0.241552379810466	0.162518377047062	-0.321431979926547	-0.0570081844369212	-0.264527679633831	-0.494241992347537	0.158787795081943	0.152082332248609	0.233182476390887	-0.109882040756346	-0.00313275661133197	-0.0418426784330168	-0.53874786255968	-0.193193987814304	-0.443820613753611	0.169944018576317	-0.126062450938067	-0.551044164049773	-0.507446048789282	-0.580965886893354	-0.308335195117569	-0.439669605201917	0.0813248120514323
REACTOME_R-HSA-159854_HOMO SAPIENS: GAMMA-CARBOXYLATION, TRANSPORT, AND AMINO-TERMINAL CLEAVAGE OF PROTEINS	0.0000597978903942509	0.00116319	4.21476005138005	0.324924	11	-0.12458	0.200344	-0.150599604259828	-0.306511204797372	-0.381086197454682	0.250624342539205	-0.0985603832065302	0.316131559049708	-0.163070236225977	-0.00257657761953506	-0.0887998467692649	-0.261879516867644	0.139146651073417	0.335322627322471	0.236796475771734	-0.567528248878231	-0.503119545916472	-0.268294091238335	-0.43003731836559	-0.559357610172205	-0.220852126563753	-0.172391814990064	-0.300976023925138	-0.123701616529811	-0.28729146738272	-0.410621688682226	0.0168275462113353	-0.356898428812917	-0.441571217378673	-0.392250830649101	-0.405884848758884	-0.4286023196172	0.44869011455946	0.411301798535717	0.0685101794551681	0.525981677848842	0.548150223750713	-0.277337571860361	0.0766794225048929	-0.616594943443141	-0.469462349533177	0.570992002483174	-0.367071527572249	-0.0710491227578769
GO_GO:0035723_INTERLEUKIN-15-MEDIATED SIGNALING PATHWAY	0.0000604197014516118	0.0011708	4.21195675785518	0.347314	12	-0.219732	0.127582	-0.467968741612412	0.4238140372287	-0.362967096461972	0.0389348674529697	0.232033117413595	-0.44103136863847	-0.830079639095785	-0.28135100719694	0.145316832475038	0.203103025447151	-0.470938455287584	-0.593034606540199	-0.4622646147314	-0.211131455499528	0.476589115063217	0.330355265082333	-0.572515492484618	-0.172607917630761	-0.713917886443597	-0.292945770650762	0.389174483638119	-0.214800992464745	-0.434099636920667	-0.212299620504983	-0.787616144022191	-0.215784780548109	0.46128156323028	-0.426727612292763	0.000667295979351112	-0.130560416992753	0.317039722451989	-0.644324471151234	-0.382684050185431	-0.519496703133944	-0.129892058250201	-0.34095505680342	-0.528699712966518	-0.688265332848203	-0.509798806559603	-0.157539958649112	0.168987486384893	0.385453649083302
GO_GO:0001675_ACROSOME ASSEMBLY	0.0000612943172661379	0.00118324	-4.20806040189179	-0.185839	16	0.0714931	-0.114346	-0.0342264557925152	-0.265084530742749	-0.133634296365126	0.333156611189282	0.0320659939913317	0.126939713907191	0.242928803761238	0.336497094502115	0.249392639910319	0.393455182741371	-0.0568235232202612	-0.384039458983833	-0.0930199157548223	0.0977463558372941	0.302524649073076	0.318650647688209	0.168385476908558	-0.0175323756376851	0.321189908947178	-0.146989383725636	0.131672018838949	0.242912528895019	-0.00642412032189982	0.197236927538702	-0.0190823551117661	-0.066071958776785	-0.00982700329931588	-0.137563090265112	-0.0145061058547818	0.0704732809486439	-0.124062638570778	0.127538417186348	0.202825005258514	0.239043035574927	0.285699266506787	0.234253658886263	-0.0487257275731567	0.00392912570402448	0.0941471670717453	-0.161745486774088	-0.1020879830307	-0.536457760402047
REACTOME_R-HSA-68877_HOMO SAPIENS: MITOTIC PROMETAPHASE	0.0000618571175711881	0.00118958	-4.20558136496121	-0.249297	199	0.122047	-0.12725	0.508373679061123	-0.287458439565297	0.0123636949531304	-0.19883697631316	-0.305705675129093	0.327444772685434	0.373388001795355	0.0412650114103345	0.0242508918269711	-0.0361543173863235	-0.137774537581291	0.0234183578294789	0.429977018063374	0.323133277953605	-0.116400502489246	0.480062154742396	0.167650364742979	0.331601588974678	0.198297155466465	-0.287399065649135	0.179189771511308	0.238731715231627	0.199243108380245	0.436210053710848	0.495685897827438	-0.211464204746529	0.240958598738844	0.130071352315487	0.389659584654135	0.399295781509359	-0.30199035110958	-0.268788343930214	0.315909271709501	0.107598178708575	-0.2489194172401	0.0976909783681296	0.0989925807729122	0.415518447683248	0.473178462055582	-0.345278512756106	0.290937464434436	0.0641176530110667
GO_GO:0050848_REGULATION OF CALCIUM-MEDIATED SIGNALING	0.0000624649118198014	0.00119673	4.20292840453919	0.262628	12	-0.197527	0.065101	-0.439150879370053	-0.507372823462766	-0.205575085526854	-0.243245726902131	-0.0491864374751395	0.110777729025514	-0.538949382707275	0.279630137843958	-0.217828844748122	-0.480824895114853	-0.132186618022138	-0.187963233794191	-0.553960840898567	0.0104505383279002	0.228713334739794	0.10420463850214	-0.407778306294375	0.0588393937593219	-0.222874050587664	-0.156442953387388	-0.17707287406651	-0.240474710807906	-0.502753674776507	-0.087931873609537	-0.27885007225752	-0.115007939592965	0.0196409185843757	-0.167494777846563	-0.498063162541924	-0.144794741005604	0.0730084403852147	-0.381339337981517	-0.0677065068279301	-0.128468564327646	0.202337757724376	0.040490422806003	-0.0577483250133758	-0.522902847012226	-0.605967050323597	-0.303695608777676	-0.603079747908949	0.477178359334493
GO_GO:0048843_NEGATIVE REGULATION OF AXON EXTENSION INVOLVED IN AXON GUIDANCE	0.0000648159592845886	0.00122994	4.1928950272281	0.23218	26	-0.161338	0.070842	-0.18530480671609	-0.14774273704826	-0.0972455921726375	-0.14090080232445	0.291461578269598	-0.353990153357255	-0.530404401218598	-0.110598208014217	0.248761355633534	-0.273909765174424	0.28335120941065	-0.184171322604804	-0.293842254868326	-0.149246096014317	-0.137741917577431	-0.137448948853907	-0.100476735605902	-0.0565199157805657	-0.125373022968125	-0.382215171115681	-0.283081371084581	-0.300925599366374	-0.357018676650872	0.0959565745774345	-0.392321898822937	0.130643551119707	-0.429693300494963	-0.469919225002775	-0.382504774713392	-0.230795541707317	0.258949398649211	-0.0674798114990669	-0.0860132235924484	-0.269037232143263	0.321410792695378	-0.111472244445829	-0.344373413414418	-0.408932579268228	-0.51476504308467	-0.0525392903571522	-0.137401395823674	0.0895656332301945
REACTOME_R-HSA-376176_HOMO SAPIENS: SIGNALING BY ROBO RECEPTORS	0.000064845757770724	0.00122994	-4.19277012006968	-0.242005	217	0.0825469	-0.159458	0.271486745742645	-0.152349784544245	0.14013488391889	0.0209560822588958	-0.19356438154629	0.39352249984209	0.355717566617594	-0.402970783246574	0.222547007477557	0.0904998974205195	-0.368628086867598	0.248815159562751	0.199839779928957	-0.441726010591443	-0.0966072152077802	0.327703245121374	-0.210420369941313	0.337155713164458	0.0982691763758672	0.320916010232572	0.195578191318285	0.445909277433244	0.330854023475064	0.238251478292597	0.20272357937213	-0.12850443318171	-0.13825619411716	0.496334456072333	0.241892792365929	0.508660361212039	-0.227927261699549	-0.149745409793657	-0.323161559828818	0.264020578769548	-0.286239586083042	0.445605949869699	0.0369421121103558	0.156706030519407	0.314227509802794	0.0835012090400589	-0.484248314827054	0.161938613131808
REACTOME_R-HSA-2467813_HOMO SAPIENS: SEPARATION OF SISTER CHROMATIDS	0.0000649249354104736	0.00122994	-4.19243849709374	-0.261805	188	0.104412	-0.157394	0.44628397128415	-0.24319817702108	0.176099361806177	-0.196369231139531	-0.447329268176038	0.367561735816247	0.268700813171643	-0.20008851640561	0.0482083611218442	-0.205863862882124	-0.360783909430544	0.0927949582589308	0.403504195577807	0.148093220458315	-0.152072305763142	0.464084871446612	-0.0585617843981577	0.432011774479022	0.290435891097683	-0.093761790149885	0.400466809220897	0.395242559975317	0.307952934632172	0.401746103899799	0.477692354012456	-0.350002332868605	0.379453714105762	0.361735505685265	0.390792806305649	0.526605727339157	-0.27469692405277	-0.390448635096104	0.0716208678948661	-0.132184523230039	-0.292091510807574	0.269054831502002	-0.0965608655579065	0.310331659302125	0.459747835815996	-0.262592635707542	0.147257865417903	-0.0172935284087254
REACTOME_R-HSA-140877_HOMO SAPIENS: FORMATION OF FIBRIN CLOT (CLOTTING CASCADE)	0.0000661488910143185	0.00124847	4.18736106778399	0.218733	39	-0.174483	0.0442499	-0.297417076697295	-0.414018540330872	-0.038112651347964	-0.312720477972651	0.000124579217373244	0.139448055336511	-0.52685293085595	0.144780861967732	0.0398018787987382	-0.409589522135079	-0.0699341342709598	-0.376859207911093	-0.393727332122521	-0.275724136077504	-0.132794568268956	0.0751496516731128	-0.323858801743555	-0.187021056550346	-0.0124534706837884	-0.169831569668174	-0.133568819371045	0.0672209773719481	-0.361388713748572	0.0233122037896753	-0.360665146857531	-0.00845506789287404	-0.371781663137413	-0.264960036906561	-0.455989755527191	-0.313061727879406	0.238486608069015	0.0170631750354177	-0.165961623480372	-0.157094730902134	0.35375950204783	-0.0751106976276935	0.00450808019829635	-0.444515132500839	-0.483262136448299	-0.312253934496725	-0.408467835615745	0.145961977320431
GO_GO:0007080_MITOTIC METAPHASE PLATE CONGRESSION	0.0000666750485677478	0.00125374	-4.18520609687754	-0.258631	40	0.125014	-0.133617	0.281680248287285	-0.259947679702284	0.0746734682743942	-0.0627868124788513	-0.436130370413426	0.224492368136454	0.361233862099025	-0.279804861556237	0.183476351593544	-0.217905695728293	-0.246970279353505	0.140538378206262	0.264553797700112	0.172612347910008	-0.0243114357702895	0.471287187858323	-0.116289635805697	0.474575516353413	0.292119952894506	0.0720989549562507	0.535646132269752	0.511843500993516	0.327204271314239	0.292510009366727	0.41906985996403	-0.303045281734656	0.20463185900743	0.286660836430985	0.293886307436512	0.585039725906732	-0.0632021210904586	-0.290176136069193	0.165764062887399	0.320889046216314	-0.15136907711794	0.28824718445193	-0.0958329953835867	-0.015144522352063	0.511040341457857	-0.300711500570821	0.233418631266631	-0.0380265689436109
REACTOME_R-HSA-8866654_HOMO SAPIENS: E3 UBIQUITIN LIGASES UBIQUITINATE TARGET PROTEINS	0.0000670822136234222	0.00125568	-4.18354968157655	-0.228531	58	0.0788099	-0.149721	0.0300622213435415	0.0810450764746505	0.146875026792996	0.127112075931932	-0.269046035433382	0.179473294327896	0.386822114913474	0.164472762409751	-0.00185275155298203	-0.380188358980564	-0.368837532763166	0.0770871976111335	0.0921458572016917	-0.0883625397832032	0.324817614619695	0.407394086336918	-0.314598968781418	0.468015437555718	0.236380411895985	-0.0579363804962213	0.211362711056624	0.380189322498957	0.225132179658209	0.0417977711370542	0.385675250431827	-0.329020767176495	0.405104836715778	0.383759547027232	0.25673611943798	0.454765953580649	-0.296349690367677	-0.253662488937499	-0.092678994442455	0.12433170653622	0.135972619348716	0.202618932479134	-0.34710414613804	-0.119730832058854	0.343198453688428	-0.155387476371643	0.0336127237630053	-0.420666902191933
REACTOME_R-HSA-111471_HOMO SAPIENS: APOPTOTIC FACTOR-MEDIATED RESPONSE	0.0000673632031283077	0.00125568	-4.18241220121617	-0.250944	17	0.0588161	-0.192127	0.100248533311224	0.0140052276912672	0.448216140532951	0.0716916114479014	-0.142614846048744	0.0501147060253352	0.0883898230349193	-0.0279802863944326	-0.244736587105127	-0.0147684806824248	-0.409191889293726	-0.462271956459272	-0.283146983153365	0.208637561418674	0.669260161178763	0.5217258010805	-0.531664002750985	0.440644150630233	0.476605945348315	-0.0108712281260305	0.143010957852284	0.524760742377395	-0.00801247654790921	-0.167564881929658	0.404951903922461	-0.0160065203556263	0.200181530081418	0.53460272761686	0.416292400043515	0.40034606818777	-0.395381292457333	0.0122996296586858	-0.160356580338799	0.0156136651854862	0.0240493695972421	0.0743048270571908	-0.578132778400246	-0.0350357683650501	0.187630927440531	-0.240030213220749	0.111643235838437	-0.133105151774328
REACTOME_R-HSA-72766_HOMO SAPIENS: TRANSLATION	0.0000675201399060533	0.00125568	-4.18177888689431	-0.312058	293	0.140925	-0.171132	0.393348857629758	0.0403952479126116	0.406889376512545	-0.0132279658196423	-0.45294638269458	0.405862500747653	0.465390934410021	-0.431627762779252	0.362238160232141	0.318378739898454	-0.366341828591802	0.367025944722187	0.438684201950888	-0.417930232457485	-0.0946086296497321	0.121387354880511	-0.378477605955528	0.461833920794529	0.256447068288435	0.282200933651907	0.440126580238481	0.599025637101517	0.520967071970296	0.399043634965948	0.463233841501269	-0.19156921120862	-0.0378289522444611	0.663153079746687	0.291833231008263	0.695747703561616	-0.309161071823827	-0.225720548297516	-0.292006716733236	0.177578563355214	-0.382743653606981	0.538086512693707	0.0226586218477598	0.260623038366443	0.597007803057092	0.00825097445750253	-0.625289316343219	-0.0414881671930419
REACTOME_R-HSA-5419276_HOMO SAPIENS: MITOCHONDRIAL TRANSLATION TERMINATION	0.000067869305069306	0.00125756	-4.18037490543615	-0.360971	88	0.129752	-0.231219	0.447755375996042	0.364345759127167	0.497537802689533	-0.173490373523284	-0.688722221157765	0.441429242480459	0.441783883204597	-0.454514391265746	0.400895476241293	0.415075707266689	-0.489875524421365	0.500219027036029	0.566739087141882	-0.412803893634537	-0.236701967571874	-0.141613654595866	-0.528571489425107	0.415903702464485	0.378888435058982	0.0726676367803599	0.585573096936233	0.558404021384007	0.52694902766876	0.38786717785188	0.59979724881031	-0.483109322387608	0.425112599185493	0.751379444827777	0.229141354875243	0.728785128475547	-0.122852845899995	-0.332608071642065	-0.292978204966083	-0.0363013071069676	-0.461638421278234	0.672093992981207	-0.265876784788509	-0.0292345329811114	0.682711409096855	-0.0842079557282139	-0.536103003631139	-0.47019510601241
REACTOME_R-HSA-159740_HOMO SAPIENS: GAMMA-CARBOXYLATION OF PROTEIN PRECURSORS	0.000072546430750215	0.00130881	4.16221006774477	0.329423	10	-0.126635	0.202788	-0.163913530025636	-0.440841775942053	-0.395111101231697	0.361065916966103	-0.103744180504341	0.236240762979548	-0.366161717450962	0.00504924170438581	-0.0892193558091545	-0.153350509755191	0.27754803602779	0.209545714117865	0.369399779601735	-0.606220470389644	-0.591319084643707	-0.374347066827685	-0.313803777349768	-0.534327367183265	-0.137381440192138	-0.220775722928503	-0.311300915351507	-0.12484096051918	-0.310735602121796	-0.321338269051653	0.182805427474974	-0.452951178425014	-0.50756686465098	-0.433075222346634	-0.338390981303058	-0.450168536558163	0.399873528955524	0.366375135017508	0.079015963192839	0.497384326413506	0.517690801728523	-0.309659871939995	0.17306104292707	-0.640957500357487	-0.455003508611764	0.555617353475384	-0.27621937412333	0.130183729895782
GO_GO:0006751_GLUTATHIONE CATABOLIC PROCESS	0.0000716700347360638	0.00130881	4.16552633715389	0.291927	10	-0.0952662	0.196661	-0.212484744137836	-0.301060090342367	0.343411483004962	-0.0330337607656483	-0.481194268603344	-0.121617993549031	-0.524362925038808	-0.334021134341642	0.447332404588335	-0.0429353355976411	0.166982992088647	0.161670561267196	0.465247416571781	-0.103399253016168	-0.349644672243026	0.335892259763768	-0.443406342381334	-0.142512997725855	-0.352492496060715	-0.622523534024171	0.283671930121445	-0.140865788250328	-0.205977224408534	-0.512612053901773	-0.121532024162815	0.415906037086179	-0.204473964922831	-0.18330408892088	0.175479749156595	0.145810120194173	0.280421047654004	-0.195579005202341	-0.33210867767001	-0.201729832183477	0.232056424726535	-0.0511048707519258	-0.562202050219792	-0.335930859964699	-0.260540101067202	0.0368586475272468	-0.0240064955619362	0.554656876880613
GO_GO:0090037_POSITIVE REGULATION OF PROTEIN KINASE C SIGNALING	0.0000714937200099739	0.00130881	4.16619821947731	0.281412	10	-0.120364	0.161049	0.132533460791133	-0.0307803358034062	-0.408359116248477	-0.363436950927307	0.46089913716555	-0.00516244011422923	-0.0626196136947642	0.254314210877025	-0.0739870504004203	-0.125873008553944	-0.133829479878209	0.358641730701829	-0.144344566972758	-0.137102831005439	-0.715315509171306	-0.00811398167740501	0.175133453586552	-0.134711270338361	-0.589533795246029	-0.714725625189789	-0.520935174053914	0.000818220717994256	-0.121969647818314	-0.43774623190531	-0.136943040702006	-0.0735202485391479	-0.667480730226975	-0.192404824962741	-0.282032068166659	-0.199137548931804	0.432812668394087	-0.181383340362207	0.416036608421188	-0.254813043915739	0.169817576718603	0.111692536480104	-0.070358323105172	-0.545448498356613	-0.487023806828651	0.523778224772442	-0.152290133420806	-0.0513612507155483
GO_GO:0006730_ONE-CARBON METABOLIC PROCESS	0.000072955097811472	0.00130881	-4.16067682859815	-0.203112	35	0.0346436	-0.168468	0.320976127405907	-0.190494014337731	-0.0623391813592444	0.145806020342832	-0.0990988820137685	-0.172325101583895	-0.327685797034884	0.0356735847381279	0.035158881132139	0.00819832904515028	-0.407444529242034	-0.248343721558162	0.0029574450723896	0.00408039392934512	0.25156248358289	0.162259558154862	-0.441532214493758	0.331453525532581	0.46219098467487	-0.187582462739822	0.314682462411666	0.220420159791701	0.041036814093669	-0.0908195292043022	0.313974519571494	0.103804606088932	0.147209286545474	0.344166979975056	0.167498387274685	0.165254332288778	-0.00370170059462643	-0.0924942057766958	0.238602098247877	-0.157824871996529	0.0995981656099178	-0.0381179162080815	-0.363709895411716	-0.0550584221853087	0.129559621905008	0.202392726937113	0.110441133806933	0.126474862402336
REACTOME_R-HSA-453274_HOMO SAPIENS: MITOTIC G2-G2/M PHASES	0.0000719741983096158	0.00130881	-4.16437098929883	-0.222547	198	0.097287	-0.12526	0.399448416114724	-0.134704390552693	0.0548758526103534	-0.262835570088484	-0.403180171023541	0.346617570663969	0.194363724349792	-0.185879465814216	-0.0107834680018698	-0.161387423564238	-0.210106897122017	0.189844632986531	0.316708563859766	0.00518402466884113	-0.0477783467747887	0.449566005869462	0.00843899988908883	0.269152621396116	0.118718947863232	-0.0853113151174399	0.325167977228803	0.423481862929417	0.326693001615013	0.339832604125132	0.361841694910323	-0.346993877276734	0.255813547401403	0.254798092568135	0.326321806479755	0.458172615605199	-0.151242555205992	-0.27937068622769	0.125633410069714	-0.0458282188354848	-0.2512315826592	0.308599783341081	0.0155458996743945	0.297839854901259	0.44804025382647	-0.128505054011864	0.073205200618213	-0.028937108552136
GO_GO:0048025_NEGATIVE REGULATION OF MRNA SPLICING, VIA SPLICEOSOME	0.0000709791204766968	0.00130881	-4.1681683559208	-0.257769	22	0.130499	-0.12727	0.549373233414415	-0.167212639006972	-0.220314538085896	0.009280016475613	-0.271723396896498	0.574081041161725	0.307904888118746	-0.497801054185277	0.0587303575362919	0.0350524977370737	-0.24355538536123	0.462599126213909	0.582079129723418	0.144348170485342	-0.467664193504283	0.23926443981684	0.302566998753109	0.253396448165478	-0.00420343248729924	-0.157925637044178	0.130110392313028	0.44078464922238	0.156657425976274	0.346886381345809	0.401374428549622	-0.201268420746173	-0.132054006807775	-0.183643298119955	0.555760347555939	0.436053676730328	0.0923128352886447	0.0642030223242575	0.209180399836341	0.394701366579289	0.107641790073348	0.427852345337098	-0.0302759215380231	0.289283407576238	0.416145645109728	0.144016575322805	-0.203542509554341	0.0190529815858495
REACTOME_R-HSA-1428517_HOMO SAPIENS: THE CITRIC ACID (TCA) CYCLE AND RESPIRATORY ELECTRON TRANSPORT	0.0000728275354655063	0.00130881	-4.16115452907799	-0.288739	173	0.0895511	-0.199188	0.474565217929772	0.365568723503851	0.272585012241286	-0.078185123233891	-0.49933630368461	0.230362478982108	0.159860565932512	-0.118451795698618	0.0597195049120656	0.427143778849355	-0.511505952277779	0.440729694016498	0.50800765407284	-0.435458924611137	0.0683143048833554	0.0522954154511561	-0.505380048932418	0.291611105925578	0.427681956277794	0.102695996729573	0.198549015882633	0.523564610822781	0.440567191060876	0.0178286759218678	0.440986767105293	-0.36049721371819	0.381767607065616	0.454708107575673	0.315479623341794	0.508122090704271	-0.0663139972960371	-0.172083869822106	-0.335678718441526	-0.119422177679122	-0.345602472834459	0.448464153973038	-0.400922686814966	-0.287190312427823	0.448481685980012	0.160870170354059	-0.312905547112504	-0.337613790528723
GO_GO:0001732_FORMATION OF CYTOPLASMIC TRANSLATION INITIATION COMPLEX	0.0000724762150425573	0.00130881	-4.16247433927166	-0.330733	16	0.229872	-0.100861	0.36640110474218	0.0695028550187675	0.586492184422046	-0.214865665368854	-0.364585809028782	0.350296185351247	0.29442188396523	0.0823332239599315	0.53869235546402	0.075324064017097	0.142219245593338	0.357712871087498	0.500847044568936	0.433630478423024	0.114001289481724	0.143660286957802	0.392482797379761	0.579126813841499	-0.209806970257215	0.45049883392433	0.454473851209715	0.616363800826103	0.304411735717883	0.598012043258332	0.577713913262703	0.449495131779891	-0.0225812177521578	0.250685842651149	0.451275928635854	0.58776230972919	-0.258663371616728	-0.341748611408247	-0.0493267238676575	0.0657566800931818	-0.235960166973639	0.393935451308428	0.524813836176473	0.44660578375823	0.537223365044894	0.174116233866678	-0.78799282639361	0.34670296768012
REACTOME_R-HSA-5368287_HOMO SAPIENS: MITOCHONDRIAL TRANSLATION	0.0000725661992141587	0.00130881	-4.16213570936442	-0.357201	94	0.128069	-0.229132	0.441949792775448	0.367002586645464	0.518286547770043	-0.149970491168552	-0.691282859893879	0.43046530786411	0.430728316520406	-0.429628670708563	0.385110010645801	0.416278505107413	-0.482516173545061	0.480391004306493	0.557251097835907	-0.405975712840734	-0.201535576751738	-0.150004770528898	-0.519881856683317	0.437528203896425	0.394956977372198	0.0491157168724215	0.58290005410672	0.562572069389866	0.520668723712253	0.416301752967113	0.591626800859973	-0.465600564755568	0.420739615748697	0.739927645845846	0.216085880531326	0.713843089120786	-0.17178833750042	-0.32673127670395	-0.300004643497383	-0.0595854442762335	-0.446728424956189	0.671729087443622	-0.280155207054427	-0.00646183669294012	0.671716393525214	-0.137824717165113	-0.540668844624288	-0.46845288066081
GO_GO:0007214_GAMMA-AMINOBUTYRIC ACID SIGNALING PATHWAY	0.0000737274842835097	0.00131801	4.15780140870935	0.187171	27	-0.0939688	0.0932025	-0.117587256756439	-0.339441205967969	-0.0916733433543291	-0.206102145006626	0.385575070187631	-0.0224533161561849	-0.0524561560085004	0.218608385022988	-0.110999207140189	-0.134652582625123	-0.203263573733384	0.151702183695889	0.0176025372866587	-0.045194914059153	-0.302869100420155	-0.156420026290332	0.199966254153313	-0.434804986434283	-0.306200703863168	0.058455398411012	-0.392343099898574	-0.232925579348773	-0.0444990262899202	0.0431856959873317	-0.216275952410036	-0.0172885472471269	0.125179979310794	-0.331609122591194	-0.0840785584208159	-0.318069832003767	-0.193624749066065	-0.158082031161146	0.0168785634911762	-0.0825264490424745	0.374174094267648	0.0482195675500305	-0.0540828771120919	-0.027931297507315	-0.282089559318913	-0.172599993959474	-0.360123876844078	0.1213427413631
GO_GO:0060326_CELL CHEMOTAXIS	0.0000769672301424391	0.00135802	4.14604788410898	0.255956	88	-0.220033	0.0359237	-0.0990037711405054	-0.14803666212801	-0.449693602525271	-0.319185920661002	-0.0688557058580582	-0.434645206419845	-0.421022242671027	-0.000853309816404274	0.193555806201845	-0.362109791650761	-0.274237503243271	-0.47984360699238	-0.48776836709265	-0.214037160006772	-0.0335190597021841	0.306713618835962	-0.384568117621902	0.00764824478436985	-0.272783117943196	-0.369207249933113	0.156740720092487	-0.381495517943761	-0.215145767910956	-0.0951310572020524	-0.400114386899782	0.0488181591784933	-0.147147262861886	-0.0836349954502513	-0.296798121854593	-0.12530136406125	0.0908886548155048	-0.539026629231901	-0.0582831181670775	-0.313365245013314	0.270550908529559	-0.209846750901592	-0.528036732240929	-0.547731801915121	-0.543550771776683	-0.3468667006982	-0.445405518035766	0.124359389578764
KEGG_hsa00120_PRIMARY BILE ACID BIOSYNTHESIS - HOMO SAPIENS (HUMAN)	0.0000767349413700773	0.00135802	4.14687462895906	0.202123	17	-0.121346	0.0807777	-0.129999869800473	-0.358829375914075	0.0111791330836598	-0.332472299634188	-0.177977250765826	-0.254527229653907	-0.220557420238628	0.00821773967142497	-0.100500211898518	-0.3065835244771	-0.248272191433937	-0.10041723719572	-0.195510796157151	-0.351862916993825	-0.272785757866807	-0.19671706085922	-0.0841870293774267	0.264747927667908	-0.0414220353763362	-0.475877988949952	-0.0246831858227156	0.202008128287053	-0.404071335551725	-0.175590349109641	-0.296355631152779	-0.00715364382583267	0.125750857014897	0.316503300065392	-0.27649290628524	-0.0395509757659706	0.162888899003536	-0.221730065158539	-0.371823789988493	0.148824760801568	0.310035879581082	-0.252813815766558	0.100536806829515	-0.262640564705278	-0.109122389473219	-0.244988669420248	-0.090342432731777	0.368702981115451
GO_GO:0006654_PHOSPHATIDIC ACID BIOSYNTHETIC PROCESS	0.0000765420780545829	0.00135802	-4.14756288384461	-0.182362	48	0.0691362	-0.113225	0.180824393205268	-0.0953636286162563	-0.135404147573598	0.19890979199056	0.280905602389043	0.179394838770581	0.19414771817947	0.0508948979338452	0.0740696560809857	0.195104843497722	0.116654826961008	-0.243684721639908	-0.217806492949703	-0.072714051516468	0.379708522070317	0.287738257105168	-0.186706820926365	-0.00125226084654204	0.146026867685245	-0.144893973451678	0.17233823706454	0.259128514626693	0.119768789599342	-0.178746406421912	-0.368891349608384	-0.00942688312781806	0.0791855749937367	0.185451502125865	0.15994754782484	-0.11881252515845	-0.0125368142944042	0.308616053618313	0.174618761438844	0.251744032686554	0.539423989811687	0.0461863291536739	-0.221949390258852	0.0365366124927315	0.0642925266814536	-0.0273988518103827	0.188555211191201	-0.0304908957142596
REACTOME_R-HSA-9013507_HOMO SAPIENS: NOTCH3 ACTIVATION AND TRANSMISSION OF SIGNAL TO THE NUCLEUS	0.0000775703914652287	0.00135802	-4.14391230675522	-0.219042	25	0.0599756	-0.159067	0.278833164640231	0.315011107662144	0.110279952854524	-0.227460037707501	-0.0885903228512983	0.313567346399944	-0.0827237426650602	-0.05685824772534	0.314178262277008	-0.0866810442999018	-0.0853788809363967	-0.0633103070606354	-0.213617148684352	-0.209795321134598	0.302642671837135	0.492242976207529	-0.0731800999894902	0.359946529878235	0.0644720155049513	0.276306365926285	0.340136969567045	0.477835740961965	0.0538355833465675	-0.158867083076909	-0.365703277404986	0.234739154331908	0.00595697488173527	-0.0659756012435527	0.242811371862646	0.26649582675944	0.212746809076028	-0.102282697238904	-0.0709503895524561	0.125149231786035	0.250020148630185	-0.310319168137576	-0.336611882444963	-0.0586873730338824	0.0791939028061208	0.261427140176104	-0.261836131189513	-0.142550311659917
GO_GO:0070125_MITOCHONDRIAL TRANSLATIONAL ELONGATION	0.0000774457233792127	0.00135802	-4.14435239971195	-0.361798	87	0.129279	-0.232519	0.43593584009229	0.376317560884447	0.511994145213232	-0.162349371743566	-0.704942389787414	0.463751881589432	0.442387798311922	-0.470702974769809	0.441679918073815	0.41217120583293	-0.491140283773326	0.50930677507556	0.558032138869393	-0.432011164924125	-0.272178344457116	-0.16265549900782	-0.533892891696991	0.422969396674754	0.388486718076725	0.0620753519841488	0.595345901583021	0.577936094474764	0.523665063918786	0.413525199223908	0.592568679340867	-0.479705830390879	0.434914703851369	0.748112301043653	0.237246555887767	0.720716448491296	-0.10970919802095	-0.345798448714815	-0.300992569161874	-0.0493509630913465	-0.434334656288535	0.67532750409697	-0.331553569831444	-0.0461191358034254	0.666984922198252	-0.0499493407291044	-0.533641739437741	-0.472411272215053
REACTOME_R-HSA-5389840_HOMO SAPIENS: MITOCHONDRIAL TRANSLATION ELONGATION	0.0000774490444445394	0.00135802	-4.14434066713528	-0.362187	88	0.12912	-0.233067	0.440225258899219	0.379788614043192	0.51551888726978	-0.161137703430084	-0.705869292173329	0.462762624521576	0.443693690878868	-0.467755489972712	0.443819892847881	0.415730929914625	-0.494798383441262	0.513457704359022	0.560516063933665	-0.430463159632586	-0.280800270163603	-0.164626037128929	-0.538060135547626	0.421583873883541	0.392486560724269	0.0566828111527952	0.596732035561029	0.573282100768569	0.525746030643277	0.413025473863213	0.593740545910201	-0.48469911403003	0.437547427797732	0.749073473236082	0.221104268999654	0.722160693531878	-0.105753737485433	-0.350114201550269	-0.30526818271778	-0.0493166542998988	-0.439471950039005	0.676967683198197	-0.327541537530971	-0.0336275131225632	0.66746952468574	-0.0634930139721501	-0.526412152319967	-0.474394381373014
GO_GO:0095500_ACETYLCHOLINE RECEPTOR SIGNALING PATHWAY	0.0000788226245996346	0.00136581	4.13952910805071	0.263554	10	-0.149074	0.114481	0.475404195286328	-0.443293518383598	-0.0873710834736964	-0.267653557636971	0.186378676654765	-0.50218225430312	-0.436222104425237	0.0211688642224841	-0.0641925072063293	-0.413978652225107	-0.434029438570932	-0.110337300865	-0.00935420407350279	0.363706997136039	-0.246517275311378	-0.02903151694215	0.136071922947542	0.0695783009975034	-0.237051048181342	-0.472731560051468	-0.220351884094472	-0.141989383141854	-0.0632356982099891	-0.627845711442377	-0.517640566867505	0.157259649506278	0.0334444691455253	-0.494075441781305	0.158955857218818	-0.674450942890167	0.132912021698451	0.127249588468603	-0.400201238536144	0.0337475008220367	0.261985692239649	-0.0193297888288655	-0.400572757178333	-0.0327221945938276	-0.481406560325038	0.186652722900276	-0.628764422889481	0.349606436595227
REACTOME_R-HSA-2500257_HOMO SAPIENS: RESOLUTION OF SISTER CHROMATID COHESION	0.0000785949785791637	0.00136581	-4.14032093723156	-0.264372	123	0.109254	-0.155118	0.516534606299243	-0.317621446370667	0.141308559034105	-0.256950662448579	-0.35018858637405	0.263042234811986	0.339047812368878	0.0188547523305738	0.031563811834083	-0.218850115074234	-0.247666482895083	-0.085106175543326	0.411933375788445	0.369600276287979	-0.233509143026397	0.51989861299924	0.11464947155026	0.451759980703979	0.301801314882591	-0.301564483561923	0.259855986102395	0.264430622550713	0.234398080517492	0.445804992268689	0.500114159786442	-0.207956894937834	0.339493756509517	0.250558227440888	0.436532224075433	0.459299611717948	-0.338084416373574	-0.381569448339323	0.290361354630242	-0.00513906620800053	-0.241444065510467	0.056966046209472	-0.0319499084396442	0.349872624055914	0.432020168718034	-0.37349868777718	0.270799050177941	0.053144880518832
REACTOME_R-HSA-163200_HOMO SAPIENS: RESPIRATORY ELECTRON TRANSPORT, ATP SYNTHESIS BY CHEMIOSMOTIC COUPLING, AND HEAT PRODUCTION BY UNCOUPLING PROTEINS.	0.0000783745882780849	0.00136581	-4.14108963169662	-0.321405	123	0.099193	-0.222212	0.497616675300966	0.348024165049893	0.292211439098004	-0.108098609156779	-0.503967372627566	0.399745066901114	0.339134762522852	-0.186927508230674	0.109011993182908	0.532065071797365	-0.578693757142687	0.527725360124953	0.536244467711933	-0.563042336387419	0.021109407183925	-0.104406804867454	-0.552584329966757	0.14293171589721	0.471347176444341	0.20546312241568	0.109488727694792	0.581723694170521	0.480635824339604	-0.0632382225534206	0.470172762185093	-0.464451106129639	0.40733195769679	0.553611492444222	0.3759538908934	0.618598244850718	-0.0112317345300015	-0.140211019750761	-0.419504879879678	0.01261227194585	-0.410444028254739	0.572113032510874	-0.384626453813412	-0.313305940545103	0.494438135000456	0.129520493705411	-0.357183006471851	-0.469482659688044
REACTOME_R-HSA-112382_HOMO SAPIENS: FORMATION OF RNA POL II ELONGATION COMPLEX	0.0000802351541505243	0.00138086	-4.13466444746072	-0.212351	56	0.110007	-0.102344	0.299758028941451	0.00920725118059715	0.263295065588163	-0.0243789791723334	-0.309971570733665	0.451567190853443	0.226426632897589	-0.131047128636197	0.153268585291639	0.0891103723666972	0.00846889009677801	0.296318845399793	0.397288194436961	0.0437199502203307	0.173785089070651	-0.0510181712744597	0.0914273448748548	0.00924046273403226	-0.104281406015078	0.00108221806446179	0.137559921815752	0.34284266633829	0.232982129325326	0.285096468265648	0.41392374563924	-0.323569412612554	0.359516471245724	0.397440170327754	0.259524720180274	0.364849573861506	-0.182618651678259	-0.285464497623855	0.103633719294016	0.0964965324601307	-0.139297611884821	0.43547825552563	-0.00141732823891788	0.172805900286463	0.350194825586379	-0.185831821042947	-0.217132064727693	-0.368717432518558
REACTOME_R-HSA-75955_HOMO SAPIENS: RNA POLYMERASE II TRANSCRIPTION ELONGATION	0.0000802351541505243	0.00138086	-4.13466444746072	-0.212351	56	0.110007	-0.102344	0.299758028941451	0.00920725118059715	0.263295065588163	-0.0243789791723334	-0.309971570733665	0.451567190853443	0.226426632897589	-0.131047128636197	0.153268585291639	0.0891103723666972	0.00846889009677801	0.296318845399793	0.397288194436961	0.0437199502203307	0.173785089070651	-0.0510181712744597	0.0914273448748548	0.00924046273403226	-0.104281406015078	0.00108221806446179	0.137559921815752	0.34284266633829	0.232982129325326	0.285096468265648	0.41392374563924	-0.323569412612554	0.359516471245724	0.397440170327754	0.259524720180274	0.364849573861506	-0.182618651678259	-0.285464497623855	0.103633719294016	0.0964965324601307	-0.139297611884821	0.43547825552563	-0.00141732823891788	0.172805900286463	0.350194825586379	-0.185831821042947	-0.217132064727693	-0.368717432518558
GO_GO:0070126_MITOCHONDRIAL TRANSLATIONAL TERMINATION	0.0000813763946897735	0.00139577	-4.13079383505329	-0.355582	88	0.12964	-0.225942	0.446583252276706	0.346100281864693	0.486937901356599	-0.173871768176538	-0.689014624737421	0.438663927214523	0.437197084726139	-0.449703435281897	0.400761880949778	0.413727181037403	-0.480908816993318	0.488400472387827	0.566557481136611	-0.411734291998894	-0.238394552482241	-0.158513248528298	-0.517051682776206	0.413579239789644	0.379256537002359	0.0817529633832662	0.585407235326206	0.552741087846176	0.51201596129949	0.392128037771897	0.598059629471422	-0.474840442135311	0.4192394041242	0.742446990175004	0.253661831067054	0.724318405126245	-0.126670904722211	-0.321209896243294	-0.283769696776653	-0.0247462025181008	-0.449278835676126	0.6672396135493	-0.275937947659559	-0.0416393003029592	0.68911314454922	-0.0645026002817915	-0.538849879613685	-0.470929179188361
CUSTOM_C69_moDCs_V2	0.0000817161615294258	0.00139688	4.12965156228726	0.440448	5	-0.313389	0.127059	-0.0804102859145754	-0.442327473129803	-0.406967577901616	-0.515406085761609	0.487991188175866	-0.719244582228046	-0.92679450286298	0.534118164368814	0.175112792336472	-0.0450960501911379	-0.0424118548800497	-0.895086464243226	-0.794879380360938	0.144917688588477	0.0630232756479219	-0.168023656135221	-0.560499208879414	-0.589279265224886	-0.499916609548663	-0.391445485185699	-0.473132415036444	-0.535082895364975	-0.582517737300303	0.652932791867274	-0.82465105021003	0.343784149964749	0.324309209634558	-0.103177106790507	-0.333732521696953	-0.590067485605739	0.365632988360022	-0.88814780948167	-0.100501988464558	-0.79896488062973	-0.274855618354813	-0.761033299875704	-0.259213640348274	-0.837413161147361	-0.76545733265108	-0.396238073347658	-0.338805745250043	0.637576311755524
GO_GO:0050807_REGULATION OF SYNAPSE ORGANIZATION	0.0000829833428516269	0.00141378	4.12543126501299	0.215948	27	-0.188524	0.0274233	0.246379595217287	-0.260175947719757	-0.0616786932134825	-0.203587130739009	0.149781275846812	-0.521617660558482	-0.387118178987122	-0.179237634865057	0.0810805949614734	-0.419071681038698	-0.351849698105997	-0.538570482043271	-0.513792800249869	-0.218502310764783	-0.111161200162114	0.192767428421821	0.0885130742809472	0.349053641911997	-0.124845094135225	-0.412612536570516	-0.0286070759802701	-0.143450244005129	-0.251760673315035	-0.346403130838424	-0.259807268822174	0.256367143420244	-0.0168170702303487	-0.033609597963978	-0.252907720480145	-0.234136298616646	-0.131000840414632	-0.500285787896102	-0.192913074236856	-0.521891613857491	0.229500213194291	-0.133730395454843	-0.35366418527118	-0.541758227104044	-0.331605596162116	-0.364553246300704	-0.380217665826949	0.275716934303589
GO_GO:0007098_CENTROSOME CYCLE	0.000083639918513036	0.0014202	-4.12326886126749	-0.217486	42	0.0936518	-0.123835	0.480814221349939	-0.279875952912121	0.00643237392683266	0.00618008134795769	-0.0812082764123516	0.285934106963337	0.09847640842977	-0.0404097354404445	-0.0853092479287417	0.0688272698319467	0.166809047037744	0.088965235679075	0.155342244628353	0.049637448691617	-0.122281173876515	0.288728004516259	0.112560029730407	0.3355670274272	0.01369943914077	-0.3275842409022	0.0464382457476748	0.176275438748763	-0.0229944207256213	0.366626153361513	0.316427253297144	-0.279756013193063	0.06062785384736	0.267118738291255	0.0804976065898332	0.269944421921528	-0.253603533361754	-0.0985484432387555	0.355187797109165	0.360477144443202	-0.244815835730501	0.257045605351448	0.248947100543124	0.376243292275864	0.489864724646181	-0.430377335724518	0.276794599733524	-0.009487221848064
GO_GO:0001771_IMMUNOLOGICAL SYNAPSE FORMATION	0.0000845631713075812	0.00143109	4.1202556008594	0.329707	11	-0.262894	0.0668135	0.0330849718912688	-0.22976671112283	-0.555793565239025	-0.470715934227201	0.523417602553189	-0.486745094134326	-0.553535016067882	-0.410290988263555	0.402950539732546	-0.214300659453688	-0.145844868050375	-0.598702532074336	-0.660972108829507	-0.579622377479199	-0.0386734819496519	-0.305260287412516	-0.503657550835813	-0.0531719423934856	-0.47147540086416	-0.568691013748458	-0.192200314012892	-0.522310833598154	-0.526918189840613	0.0203682218663623	-0.504307044850315	0.46822545723776	0.275227616552437	-0.510652135786018	-0.319609707247016	-0.282303536533952	0.336670278250413	-0.689772609614042	-0.110319359203114	-0.223245659813066	0.570372915276032	-0.13519727114154	-0.687618719009808	-0.69849684582456	-0.510784004486617	-0.0666736923788972	-0.581339240545799	0.44407894610858
GO_GO:1990573_POTASSIUM ION IMPORT ACROSS PLASMA MEMBRANE	0.0000851908602440559	0.00143692	4.1182249824148	0.18952	42	-0.124482	0.0650375	0.0283217929970069	-0.243868222059766	-0.137303908204808	-0.00166832433882247	0.397002602765679	-0.227719620171793	-0.404447000493137	0.0767299217867549	-0.184205561079577	0.0336136625288655	0.0197623620374015	-0.332386219139139	-0.491914535702098	-0.23894097464167	0.0432393515099523	0.023976353481702	-0.212401746900384	-0.0680293418607313	-0.148574454415357	-0.430778489983819	-0.160540304948002	-0.141962831850394	-0.118949205604614	-0.204245253268637	-0.429100741943355	0.012242504518409	-0.00294285536987327	-0.316994958892817	-0.22470075754794	-0.302128189519014	0.150903261970446	-0.1919359838001	-0.0276535570320517	0.0111516345720993	0.390260822577611	0.0287844915283876	-0.228134559190836	-0.395829636907884	-0.325799979319922	0.120062489211315	-0.24667044491663	0.0790746642730744
REACTOME_R-HSA-9010553_HOMO SAPIENS: REGULATION OF EXPRESSION OF SLITS AND ROBOS	0.0000856134149203647	0.00143927	-4.11686606777767	-0.292292	171	0.128363	-0.163928	0.291046113437618	-0.170170955837485	0.172026210222907	0.0356780494226667	-0.312973826691707	0.497610047316941	0.433617247106419	-0.49391941210323	0.234029575628389	0.180279638394751	-0.400917870605492	0.38914296951898	0.315357382166462	-0.514056659525923	-0.233879550021411	0.289579634047462	-0.252805801684401	0.413354422005627	0.237473717024257	0.401230673373129	0.344580946144173	0.559495439075243	0.487079953863974	0.320615706478912	0.330978216722902	-0.114982069171251	-0.16128608748937	0.603167422422089	0.295501302789592	0.676111589354701	-0.262838603405212	-0.0519459326071431	-0.340624694433616	0.310681666684403	-0.383078125511324	0.552685931205253	0.185052296053646	0.299981720389577	0.524826670109846	0.152994405843931	-0.577797564422218	0.138268838967875
GO_GO:0042761_VERY LONG-CHAIN FATTY ACID BIOSYNTHETIC PROCESS	0.0000860643879879081	0.00144208	-4.11542285105632	-0.256608	11	0.0593018	-0.197306	0.296516572895592	0.427752877583678	0.249297216928674	0.0280924601917914	-0.113511041773047	0.260957909185213	-0.357893011517979	0.0780688086610671	0.486264919782298	-0.182062020669865	-0.369767561925585	-0.0305944640902373	0.171041241672244	-0.0644902644961122	0.0810982935131856	0.551030507286101	0.0699888487908188	0.121208617132947	0.150574012726716	-0.36765066438317	0.311944769740163	0.157541728017413	0.00459690786014963	-0.123448527567759	0.368990596164265	-0.052457948853955	0.201793635724905	0.680609550763266	-0.00142582614637199	0.115343329666267	-0.0892369253787613	-0.491111315052404	0.370490273874615	0.0293221087216638	-0.0655487438134382	-0.252460408667373	-0.342975560155962	-0.118371417581543	0.0744932352102723	-0.205970800024357	0.373333042810149	-0.465396289156224
GO_GO:0035584_CALCIUM-MEDIATED SIGNALING USING INTRACELLULAR CALCIUM SOURCE	0.0000872256279759503	0.00145673	4.11173979532911	0.230189	22	-0.163376	0.0668135	0.0659559785123195	-0.37166447458946	0.093572565631034	-0.208868256836491	0.170863991309733	0.0435900232404642	-0.369231782259546	0.0291728492069341	0.323867955521911	-0.260638733825378	-0.56682922930377	-0.247971291560834	-0.521230509861576	-0.397137619636451	0.200784044082026	-0.00963422086075882	-0.0561804965746548	-0.00281380914799279	-0.275625243356577	-0.461948113277275	0.0497489756035466	-0.0163792103161557	-0.522833645291989	0.204773311786904	-0.28342757250972	0.0259031067983694	-0.168846162697606	-0.121622725662502	-0.531607078989709	-0.069689029548018	0.377317586763646	-0.636916068591182	-0.0407416634797682	-0.570513797199554	0.0220682818957468	0.00395049056307384	-0.264962184770867	-0.489304065087861	-0.257162025440465	-0.0305482845717344	-0.55564989737807	0.361856682177812
REACTOME_R-HSA-389513_HOMO SAPIENS: CTLA4 INHIBITORY SIGNALING	0.0000884058342709689	0.00146679	-4.10804453541593	-0.255672	20	0.0497446	-0.205927	0.483565934157737	0.129809767604009	0.0147209801776513	0.0503710302438589	0.279017097253666	-0.204567086437618	0.139071156780661	-0.140271430646857	0.131158275239254	-0.182710091734883	-0.299861218726507	-0.362260858127933	-0.191580529311688	0.025849864326118	0.401883384271635	0.522931407438472	-0.368906600800915	0.482402440700608	-0.0857668315311311	0.135495979075729	0.175454812340442	0.127336172118732	0.132792848864158	0.305060964660481	-0.384775680862682	0.191983869111653	0.518610749388094	0.379114221386981	0.158121308006353	0.33229011858892	-0.187979135165001	-0.413248805642349	0.151657134357465	0.0266194119958461	0.387649016436066	0.396866548897485	-0.526263172707421	-0.188693191822919	-0.0535257839346777	-0.432577757559241	-0.0173179230573779	-0.263410873159345
REACTOME_R-HSA-1799339_HOMO SAPIENS: SRP-DEPENDENT COTRANSLATIONAL PROTEIN TARGETING TO MEMBRANE	0.0000882026009964493	0.00146679	-4.10867747426001	-0.344933	113	0.16205	-0.182882	0.186413119108874	-0.221557882768986	0.183267657575072	0.20860339690601	-0.0803490272219079	0.52522809694756	0.605187876425645	-0.528865241174967	0.356041533211077	0.298146202663554	-0.438410356702701	0.379361955733178	0.426458106797834	-0.64266751013799	-0.132680109780095	0.301489820544469	-0.386088241180355	0.421373163490414	0.246405244838072	0.441348545420087	0.215694696461758	0.638770070174848	0.63195414944071	0.375359253590856	0.35283939740726	0.10335126012652	-0.410704722494265	0.732402124829618	0.238784179033866	0.811039548944731	-0.361746499166227	0.112753279809096	-0.351722699380279	0.545902885858948	-0.385366000245515	0.558842169576904	0.297201903400169	0.429182053506691	0.607054281453335	0.0773970269484415	-0.723624524895541	0.16343678733346
GO_GO:0060339_NEGATIVE REGULATION OF TYPE I INTERFERON-MEDIATED SIGNALING PATHWAY	0.0000889287122053904	0.00147065	-4.10642251370781	-0.253065	14	0.0899803	-0.163084	0.333805405080733	0.475846120208489	0.078545934152621	-0.0355845398425853	-0.0345347974051523	-0.235334953336293	0.35112598074399	-0.372457647696418	0.528747542428283	0.38584128148322	-0.0579411750335433	-0.256408415948054	-0.0950996476034103	0.0245730051631408	-0.0142268739738191	0.327227127129813	-0.212975691594114	0.222880117001201	0.0716973294899549	-0.0863985061917825	0.560637553699805	0.415713346484073	-0.0473790028522079	0.300663284074681	-0.149049074801242	-0.0000255145555956848	0.456927571230626	0.388003597884162	0.429672244323398	0.457847443145904	-0.125162305887988	-0.115572408961435	0.130451743418868	-0.330655736552326	0.454993690998251	-0.0228554768322478	-0.16846152662021	-0.47796004586201	0.248804209132274	-0.0798989027525422	-0.0368314925744508	-0.2332527285281
REACTOME_R-HSA-912526_HOMO SAPIENS: INTERLEUKIN RECEPTOR SHC SIGNALING	0.000089225381494799	0.00147077	4.10550628322545	0.263752	26	-0.194942	0.0688105	-0.0928212248580235	0.242751420516284	-0.424966380235069	-0.0483102218732963	0.398518830349608	-0.185555222348119	-0.473415712546139	0.0739492615076028	-0.13161106428139	0.118917548848488	-0.259530725605295	-0.516205475258032	-0.396200434985699	-0.249386339753315	0.206986077841146	0.23283834634884	0.0290146825789242	-0.18853997104649	-0.297646309565989	-0.352405731026908	-0.11086260781587	-0.324005155280872	-0.471899395488239	-0.201059231575299	-0.621155914248348	0.190792561983717	0.0244701877035513	-0.397309605962394	0.0342909691296018	-0.160389162424313	-0.095146230551485	-0.554400773311332	-0.328534443344923	-0.354007082802841	0.0758868338015184	-0.430945457966402	-0.52903595157528	-0.606891947150276	-0.50630459051248	-0.260215741730493	-0.0522696520946569	0.383035253520794
REACTOME_R-HSA-5250941_HOMO SAPIENS: NEGATIVE EPIGENETIC REGULATION OF RRNA EXPRESSION	0.000093662434898682	0.00153891	-4.09214129253527	-0.205452	107	0.107478	-0.0979743	-0.0783276248894555	-0.0485887422326746	0.187736916173948	0.132233561036109	-0.313562129934698	0.447469195290863	0.442100535582131	0.0376112309904151	0.128545316089395	-0.0980319146453362	-0.131859195048967	0.0890572635798629	0.260166780878189	-0.000391875586583712	-0.289263559597905	0.222920832749457	0.182048807244456	0.218173868059132	0.181383031625999	-0.28362533026486	-0.0256059801485016	0.180132803795427	0.189341230438902	0.329302713088617	0.393524693241147	-0.122193985121232	0.226320787686379	0.254824861977495	0.276417224179071	0.397776785466088	-0.161545839752945	-0.216501158986988	0.0423989210147305	0.408423054979508	0.137829834085269	0.382322844316647	-0.151231251536085	-0.065168201919343	0.433711665039792	0.0391051269995127	0.171607594117622	-0.251142612762586
REACTOME_R-HSA-674695_HOMO SAPIENS: RNA POLYMERASE II PRE-TRANSCRIPTION EVENTS	0.0000944716466024939	0.00154345	-4.08976957154067	-0.211267	79	0.0983331	-0.112934	0.275348107092586	-0.0559299985880579	0.325409887519466	-0.0117786451046493	-0.36577102867075	0.430144711283958	0.240628838969693	-0.118810359240237	0.0427035320991425	0.116750687598166	-0.0309508874525757	0.210305039227186	0.381257497147978	0.100147251684197	0.112110930707184	-0.029708815034356	0.103311125960701	0.157002935466431	0.00749891394839441	0.0426454385054846	0.114401945817022	0.236147382344244	0.0599402932363913	0.302458886940861	0.370650786030996	-0.338000492963603	0.239014142156168	0.365659233317655	0.314581785891647	0.380737760624414	-0.215930420981268	-0.289947779392989	0.0712044186958619	0.11386926674969	-0.178177245747196	0.3884797012878	-0.00936741938121399	0.164135137310288	0.396899684347492	-0.217273872295085	-0.170140712656349	-0.285376195617675
GO_GO:0032981_MITOCHONDRIAL RESPIRATORY CHAIN COMPLEX I ASSEMBLY	0.0000945463751188795	0.00154345	-4.08955153430988	-0.345052	60	0.12148	-0.223572	0.501100605607463	0.325208160370885	0.38862103726688	-0.00567293335086957	-0.655809650273958	0.512206647525189	0.375443790619467	-0.38621291514674	0.316785733363901	0.538133503730794	-0.545840891996336	0.579351964191323	0.535555031514502	-0.63304778692571	-0.0575440791826764	-0.296377787597893	-0.522225817141047	0.379213603705921	0.346972088574574	0.208660611025071	0.306893597364746	0.597295919005551	0.503175577384125	0.0923203177664051	0.506676426429321	-0.487427688361848	0.363842339354842	0.639763786919733	0.254906230827655	0.73125545513781	0.140678036262918	-0.290004952250551	-0.360711541579394	0.00288370415142056	-0.466605331583768	0.659480929798214	-0.256240832215136	-0.299445221453719	0.568292220051461	0.180163809540339	-0.311024688326939	-0.429392915295101
REACTOME_R-HSA-427413_HOMO SAPIENS: NORC NEGATIVELY REGULATES RRNA EXPRESSION	0.0000966239999587064	0.00156323	-4.08355491749455	-0.206079	104	0.107025	-0.0990546	-0.094553532946707	-0.0605622877469083	0.177029296716574	0.127705706784412	-0.302393517512906	0.457207000129914	0.45322191660714	0.0551246028049093	0.115143635189738	-0.106882661549053	-0.133035969817926	0.0800685537763047	0.252629078787356	-0.0182368945405057	-0.283683369826435	0.248241826467043	0.200893868966279	0.193491699200015	0.205305207811823	-0.273934247986845	-0.0276795085087726	0.159563057541615	0.182909440327957	0.330861251336006	0.38285837627347	-0.123969080696479	0.221844144653562	0.254860601157142	0.289413498851417	0.394025565727348	-0.150624749556337	-0.206385502773258	0.0180897582662102	0.414850249674082	0.141261300796958	0.382293990082725	-0.143292602937692	-0.0813409418479444	0.425314961587399	0.043154646263103	0.187220096580242	-0.269302672200028
REACTOME_R-HSA-72613_HOMO SAPIENS: EUKARYOTIC TRANSLATION INITIATION	0.0000966820889128151	0.00156323	-4.08338904116114	-0.352012	120	0.18024	-0.171772	0.315210517733581	-0.12630489807408	0.327703177740109	0.00813152989581511	-0.215138925694271	0.542494928140438	0.543020274199439	-0.526573960654714	0.381291675081162	0.411056204254901	-0.324553081712276	0.418468492041924	0.396187568065594	-0.53452898278944	-0.272841760354615	0.0690452229484198	-0.252347797383426	0.435002052522045	0.196222754337497	0.498177371791489	0.326974831825706	0.664831166638695	0.55814235062077	0.44091129704002	0.458207888641257	0.197909317493882	-0.471863862446508	0.67352408912862	0.304288744721476	0.771085547503907	-0.361876869606119	0.153596934889625	-0.324480483963403	0.542760073246774	-0.365150335549814	0.568482352376685	0.458485687351446	0.460490450486174	0.64527544627145	0.200285306794487	-0.801772244453404	0.250299347433585
REACTOME_R-HSA-72737_HOMO SAPIENS: CAP-DEPENDENT TRANSLATION INITIATION	0.0000966820889128151	0.00156323	-4.08338904116114	-0.352012	120	0.18024	-0.171772	0.315210517733581	-0.12630489807408	0.327703177740109	0.00813152989581511	-0.215138925694271	0.542494928140438	0.543020274199439	-0.526573960654714	0.381291675081162	0.411056204254901	-0.324553081712276	0.418468492041924	0.396187568065594	-0.53452898278944	-0.272841760354615	0.0690452229484198	-0.252347797383426	0.435002052522045	0.196222754337497	0.498177371791489	0.326974831825706	0.664831166638695	0.55814235062077	0.44091129704002	0.458207888641257	0.197909317493882	-0.471863862446508	0.67352408912862	0.304288744721476	0.771085547503907	-0.361876869606119	0.153596934889625	-0.324480483963403	0.542760073246774	-0.365150335549814	0.568482352376685	0.458485687351446	0.460490450486174	0.64527544627145	0.200285306794487	-0.801772244453404	0.250299347433585
GO_GO:0001569_BRANCHING INVOLVED IN BLOOD VESSEL MORPHOGENESIS	0.0000984092977735906	0.00156589	4.078500113383	0.231894	31	-0.147534	0.0843598	-0.0547828874282137	-0.164605794333998	-0.0113174719776552	-0.194883206999842	0.290324479995239	-0.315088236503857	-0.460131314779466	-0.349912686894217	0.24610368003956	-0.390795305116178	-0.088377538545313	-0.203957252363664	-0.382713624313563	0.0442495581416461	-0.00679944150257197	0.22272499854641	0.279886017800979	-0.0814964475801913	-0.300287914079709	-0.58872023096915	-0.268395541390251	-0.2390478524758	-0.182606552484101	0.140286300044399	-0.285450793649767	0.240243155071235	-0.492840964569696	-0.320953799779074	-0.1847524316477	-0.552240411118195	0.363190543767487	-0.438140421408237	-0.169450992396062	-0.288045598382234	0.347684459400675	-0.0622230094090156	-0.14443194173064	-0.348223553406996	-0.453541473870564	-0.00622840139320349	-0.19315616347552	0.404139397555611
REACTOME_R-HSA-180024_HOMO SAPIENS: DARPP-32 EVENTS	0.0000987480257003905	0.00156589	-4.07755100026612	-0.214757	24	0.00144442	-0.213312	0.249847938530828	0.222214991813733	-0.0286225178198028	0.0684958114450895	-0.209355306530811	-0.0749709418476899	-0.1931899198564	0.249751987486632	0.206324736788963	-0.264364203250337	-0.599394854961872	-0.0209493481445231	-0.327737383088868	-0.156181520268744	0.589007197631645	0.355274409094857	-0.399344310197478	0.234926808503406	0.257721139300208	0.242694350984521	0.160989124613063	0.196674861739554	0.0537420871792561	-0.0421454902468989	-0.202113336321111	-0.133906607005255	0.314816754295357	0.297899362142499	0.000312398279630755	0.137767836014163	-0.10201425651254	-0.230842765058052	0.0560413598994388	0.342797132771358	-0.298252168167545	0.0255101106716846	-0.384023235083328	-0.182359636513304	-0.064265360938712	-0.267492974708645	-0.022063027931588	-0.296847397064778
REACTOME_R-HSA-1640170_HOMO SAPIENS: CELL CYCLE	0.0000984509669710918	0.00156589	-4.0783831875966	-0.223847	677	0.103865	-0.119982	0.394186638949394	-0.208990857732482	0.0306754333379177	-0.104606162346928	-0.392073186531216	0.281420659668528	0.29537862728348	-0.0863112322551007	0.133748206686104	-0.0370974556077001	-0.20034933024477	0.146030143779233	0.3712425052623	0.208713987572511	-0.17841395864463	0.423144823316537	-0.0020601218444781	0.385165570864805	0.212978187187968	-0.180525096421013	0.250525608236307	0.317941434221503	0.205460541300915	0.366897722038768	0.431677924140476	-0.305799708244288	0.236028843847798	0.216744815889758	0.280595659741924	0.459747207042534	-0.253611504639392	-0.349693192907233	0.142756204206114	0.116256688644405	-0.206089184785984	0.176577634981531	-0.028254901633863	0.251436307953653	0.473062353178956	-0.271821289128391	0.255787084199018	0.0100822849891947
REACTOME_R-HSA-6782135_HOMO SAPIENS: DUAL INCISION IN TC-NER	0.0000986015988037477	0.00156589	-4.07796090326203	-0.233654	64	0.103522	-0.130133	0.408789314167894	-0.18300224220897	-0.013122040695877	-0.141673710769809	-0.470603022605981	0.379764012342207	0.11005290412456	-0.131499125373758	0.25540608109961	0.162636969362793	-0.150591223541761	0.391712469025766	0.393094896584993	-0.0773365602411669	-0.0923965796792932	-0.00602910996847503	-0.0835970694142333	0.31193195591765	0.246387694252677	0.16777462470072	0.393087438652751	0.22075538378686	0.253380669242259	0.452758468089788	0.49099254493977	-0.439227076853253	0.0974263047321458	0.354114506365088	0.153883152744229	0.528243686079692	-0.235171576565513	-0.361920559487635	0.131236020589773	0.162938215791762	-0.294562620888723	0.323919760688514	0.0296684360237607	0.115250769913611	0.53544031483521	-0.177798191664797	0.0322818874430182	-0.150172254182725
GO_GO:0006851_MITOCHONDRIAL CALCIUM ION TRANSMEMBRANE TRANSPORT	0.0000990051429687395	0.00156589	-4.07683264367736	-0.243538	24	0.0700345	-0.173504	0.278172220354901	0.444200609826802	0.310612299663432	-0.110675753474988	-0.53688122343433	0.0264711562693169	0.00918805085048352	0.397103764842976	0.355461034779708	0.182823521976736	-0.295914411237142	0.0223128081388349	0.24484517538451	-0.403694183308896	0.478717554673146	0.291142607574325	-0.595613311468806	0.246689729327483	0.26200676540905	0.0674313335969652	0.378738205075354	0.469762634458054	0.324950327936643	0.0843709238027421	-0.201533968101465	-0.0588425543803494	0.345487938088703	0.420172027451555	-0.00324718920653114	0.362578493514221	-0.0442423119606423	-0.392749738925807	-0.069408458636087	-0.176894126693676	-0.0107108212266162	0.0799029163395718	-0.358299729317491	0.193857802663693	0.269804279180215	-0.11121343317172	-0.30546915409594	-0.154780012835949
REACTOME_R-HSA-69620_HOMO SAPIENS: CELL CYCLE CHECKPOINTS	0.0000981866279052018	0.00156589	-4.07912574248171	-0.257811	290	0.109035	-0.148777	0.453329617881151	-0.222767773608313	0.0675852827604702	-0.110230629426276	-0.467441633729903	0.344536551358995	0.343299432695861	-0.140564509546614	0.168212826805111	-0.0649810964740646	-0.32287754906632	0.130311200397385	0.400828516258906	0.208221732983258	-0.251864960190643	0.47247541512421	-0.0143616420094975	0.455772001894322	0.30994140307671	-0.172306807041137	0.276314977043061	0.296945572839159	0.272724389311613	0.405958920317175	0.474671641762295	-0.368390130760609	0.391036354111038	0.344451211451945	0.3338119523052	0.536645327728737	-0.335557361249644	-0.421169433842887	0.0972673466634549	0.0324690130909262	-0.240531593361604	0.240303525075651	-0.122239818817993	0.232717992734778	0.487507918568677	-0.328797397985946	0.277160821247085	-0.0499122428180385
GO_GO:0034080_CENP-A CONTAINING NUCLEOSOME ASSEMBLY	0.0000972770182615124	0.00156589	-4.08169567266707	-0.287217	43	0.124531	-0.162686	0.41557168857948	-0.338409635959569	-0.0563304779984546	-0.111193562450741	-0.378349933627782	0.330247312820875	0.609035343193151	0.0736205961579755	-0.0268058215052937	0.213912159877398	-0.449709673450303	0.119718942376627	0.439482988810471	0.242077593960141	-0.391590708919304	0.306537559648244	0.0656574402883986	0.409550827123165	0.371876523276318	-0.354370274242305	0.0319013393133896	-0.191160844654392	0.421807494860403	0.501835519214249	0.596758793842163	-0.359161145359947	0.345415836448565	0.390837093303898	0.326311374622211	0.510305392800672	-0.321767512978739	-0.403048239036968	-0.00259356225049412	0.371202681020457	-0.0648532777687579	0.264898536487732	0.299295891007584	0.250033938014832	0.531134936280717	-0.324100486420289	0.440192635519787	-0.260825426410206
REACTOME_R-HSA-190322_HOMO SAPIENS: FGFR4 LIGAND BINDING AND ACTIVATION	0.0000998529178717639	0.00157393	4.07447667764796	0.257164	12	-0.163855	0.093309	0.092601710604107	-0.298490490865912	0.251449293610906	-0.358328374928776	0.0100202303294157	0.0252718083270546	-0.602693843355908	0.257811917552264	-0.0595868606525203	-0.673666447545468	0.194022654748101	-0.419368260012462	0.0804848129826768	-0.180980261058409	-0.262313139462599	-0.426212114176054	-0.108053524743459	-0.0758426875387406	0.195492164691311	-0.267044947467447	-0.373349437375028	-0.225597409071552	-0.630369821646149	-0.424033215185431	-0.366153270184927	-0.167867379637419	-0.503991611898555	-0.419134119643255	0.355663482455041	-0.163210216068434	0.102653019222194	-0.350795596696242	0.502413058294754	-0.417404317320507	0.11170176580226	0.28159044922186	-0.199077022222472	-0.275593412625092	-0.427591454505634	-0.366448044952509	-0.136016115374228	0.424951018427909
GO_GO:0007612_LEARNING	0.000100438366406562	0.00157393	4.07286089723283	0.200288	64	-0.174622	0.0256656	-0.112485654664948	-0.253513069100316	-0.131211536504875	-0.139513584890084	0.303369011051723	-0.329021595217641	-0.352359528997677	0.0772201479421042	0.0579742981838889	-0.307811820142994	-0.135216661788342	-0.333619217380276	-0.373061555159828	-0.0725079085936871	-0.151366451354489	0.128122943914376	-0.0161522940657303	0.112049516310587	-0.323534667049038	-0.269412133884359	-0.360330824174002	-0.311833268557926	-0.337995025049729	-0.260517002280948	-0.478146019584849	0.277656553565101	-0.0162399663052944	-0.364220196195453	-0.313851780185589	-0.381696170460029	0.057367495303335	-0.294210231323144	-0.13516507189408	-0.39712974401545	0.482129069846799	-0.0765578682089235	-0.360498848248787	-0.33095990457037	-0.49186717701911	-0.110850120966254	-0.332551363147551	0.368827382678442
GO_GO:0010971_POSITIVE REGULATION OF G2/M TRANSITION OF MITOTIC CELL CYCLE	0.000100443542536697	0.00157393	-4.07284665197609	-0.204198	27	0.0330814	-0.171116	0.524483070501197	-0.0242588990240756	0.102018487572431	-0.253432009943357	-0.164290490114158	0.353665708505273	0.0570851836616617	-0.0847018572110461	-0.00817564300752102	0.0832703585732043	-0.0213847438254697	-0.175569709107803	0.0525538853743244	0.063472174051967	-0.410285621695433	0.438859957709007	-0.127989966299159	0.209319941389802	0.0950953549386299	-0.0634936400763561	0.194461933443063	0.0136304649526005	0.0788685581956878	0.119022225711021	0.456414902947656	-0.369572426351606	-0.026049246979264	0.13862034224253	0.0243207505570125	0.123919271383206	-0.2193392091753	-0.324109160762042	0.222918859849501	0.230087510924921	-0.227776754746335	0.209423568022234	-0.215882743338998	-0.0605156798624605	0.334216380810577	-0.302400730149893	0.309835387613714	-0.0265505561921394
REACTOME_R-HSA-611105_HOMO SAPIENS: RESPIRATORY ELECTRON TRANSPORT	0.000101723959059683	0.00158908	-4.06934427565184	-0.327626	99	0.104047	-0.223579	0.513485912067718	0.372038060407264	0.352037674197707	-0.0817692802462502	-0.52296026124228	0.421227600278812	0.326458506318538	-0.233651507718496	0.152424382736232	0.537050580354618	-0.577719349822015	0.546357571068318	0.545806922074237	-0.544259673190032	0.0367061323283071	-0.0725048900725901	-0.581158241639357	0.159423871006749	0.515122088228261	0.183479990689863	0.130716241397145	0.621448555134073	0.493899636320454	-0.165833467524866	0.451261721858921	-0.489127470819442	0.439074764777244	0.577024019504605	0.331140424464014	0.636819709689416	0.0062907438224282	-0.168915429395986	-0.424819910838814	0.0254771371941985	-0.392186605441044	0.604951858268994	-0.38387993479645	-0.318853148673894	0.484053401252998	0.137846638373409	-0.378056694350267	-0.469159127436081
GO_GO:0042795_SNRNA TRANSCRIPTION BY RNA POLYMERASE II	0.000102832417826384	0.00160147	-4.06634626271405	-0.18434	68	0.0854727	-0.0988675	0.367190658831599	0.0275979412313734	0.348834265006441	0.13935157862927	-0.152696440527573	0.39412047226905	0.258863215209343	-0.104606925708911	0.218418280148283	0.0345468925415029	0.0404221518326147	0.0536170263758065	0.1756604586614	0.0479704642016981	0.25717824898198	0.0423805489106586	0.105479696075968	0.085728128758137	-0.0526295407633139	-0.0570960476574672	0.0298873047732973	0.293712133272663	0.089319154131156	0.248016754672209	0.333911065613385	-0.256803805527407	0.027885394527129	0.376718863823386	0.213002312788849	0.275888260097645	-0.260899322169159	-0.320384631131562	-0.0276491834191858	0.133141850870658	-0.154699852910612	0.215191139662123	0.0314958099591941	-0.00450222211349499	0.338166438824152	-0.174372818979855	-0.132976439034307	-0.260646330180397
REACTOME_R-HSA-8864260_HOMO SAPIENS: TRANSCRIPTIONAL REGULATION BY THE AP-2 (TFAP2) FAMILY OF TRANSCRIPTION FACTORS	0.000104161944988235	0.00161722	-4.06279097290549	-0.168395	38	0.0367625	-0.131632	0.431617253777827	0.000816945878263253	0.0735847270504971	-0.00726438171215871	-0.072052832442891	0.109439833276008	0.0315465624887131	-0.0197270333612442	0.0899253137239034	-0.189688504007692	0.151292428279917	0.00351514910515827	-0.00728915089395279	0.026725088101083	0.0780081115022309	0.48325721663384	0.157718494377952	0.215265619596588	0.0933456615147415	-0.344167039304486	-0.33059966081453	0.33728032682809	0.0524954059961471	-0.132564907600512	-0.0597011940154728	0.215336972746402	0.164530342234629	0.0125700043833159	0.234099819637486	0.25181401019961	-0.0507061629030158	-0.160434028916001	-0.126483703163963	0.026966941120996	-0.0422700988425781	0.164417171243463	-0.335400092975721	-0.0733839447718204	0.0820189114770386	-0.0558853474729426	0.0272915159185644	-0.150961610953235
GO_GO:0043691_REVERSE CHOLESTEROL TRANSPORT	0.000105495126424662	0.00161812	4.05926936958136	0.249609	18	-0.134268	0.115341	0.00990246041740506	0.264291270166918	-0.130959600460624	-0.305945864158347	-0.103895586584049	0.143336069084853	-0.405610618242339	-0.427906759117292	0.172017191677811	-0.415778642855878	0.0106278878181376	0.0683116717731043	-0.589855894334785	-0.436922495059032	-0.365328749128482	-0.40817481225057	-0.287334565543372	0.146278517249963	0.0355337186533617	0.0664823343385578	-0.0131599743724404	0.193435022639685	-0.449704952074544	-0.491080870410692	-0.157005988753344	0.0373333717258032	-0.149697520416524	-0.30047148465155	-0.605671572434406	-0.0718275727743577	0.240906430361981	0.0884632900806984	0.226708987637775	-0.275074239741329	0.660039966501683	-0.0320939800397667	-0.39534439354233	-0.56664974974381	-0.385259423743359	-0.117816765686565	0.0199076567713387	0.094447610621928
GO_GO:0002076_OSTEOBLAST DEVELOPMENT	0.000104636914891682	0.00161812	4.06153140450717	0.24245	17	-0.12586	0.11659	0.166887632507497	0.0849885549893666	-0.287088355585005	-0.0581096069738711	0.394172193990798	0.105577868257892	-0.46672539196258	-0.309118167143413	0.200266587025571	0.0862001995939462	-0.295965229399601	-0.0727633036379788	-0.0901012988879048	-0.329053614469168	-0.318840477805507	0.0833317756458395	0.34857212618407	-0.0971296474817752	-0.152113583239905	-0.404906923413853	-0.621185435175225	-0.131608274243588	-0.111541765246391	-0.290078438388716	-0.468899199364053	0.0806849388995729	-0.267147878828654	-0.541524376159457	-0.0923807345809568	-0.440691522177536	0.384519204754329	-0.382989338508643	-0.00483191557006268	-0.031333584233071	0.457222585169527	-0.158016347119563	-0.377839083971385	-0.172699267723606	-0.413003701740982	0.144524800968547	-0.309508601942184	0.26513649716093
WIKIPATHWAYS_WP4225_PYRIMIDINE METABOLISM AND RELATED DISEASES	0.000105443999780111	0.00161812	-4.05940363140949	-0.232943	17	0.0874042	-0.145539	0.400838314542823	-0.0243869694744027	-0.00277444339175476	0.471443606803909	-0.151109732461566	-0.00603681307093187	-0.0880863235906412	-0.311276265342896	0.48262506646935	0.268382135395207	-0.309873852851764	-0.0583524519376807	-0.170366100949483	0.00876016743655866	0.00686044489081822	0.394834352163323	-0.271047938714649	0.583845176761728	0.30147590887778	-0.178760482546229	0.476662518275123	0.428558910335806	0.191704829847946	0.167575704731876	0.18258498499875	-0.297035570334431	0.184143402402075	0.436565021814478	-0.379643781374849	0.490044945597965	-0.0674021597219777	-0.108536337527012	0.19152796358219	-0.084086679486245	0.276771797543353	0.211316477630875	-0.33615809741205	0.122332341833668	0.229572251692437	-0.172060680306289	0.0921396531731538	-0.331832236943609
REACTOME_R-HSA-5368286_HOMO SAPIENS: MITOCHONDRIAL TRANSLATION INITIATION	0.000104891639656719	0.00161812	-4.06085816042141	-0.353567	88	0.127405	-0.226162	0.440734870831381	0.375712460830188	0.515841118311542	-0.180572219308839	-0.699496620812812	0.458884257374499	0.440413333322805	-0.457792362981704	0.425838285817753	0.432006016219688	-0.486085346696974	0.498310948928671	0.564857940435091	-0.424126637972415	-0.261474629886781	-0.216995914286395	-0.509327728074039	0.407797743232718	0.393947141600313	0.0626498059420436	0.582119573704933	0.571506700183757	0.525502267920341	0.381310469127901	0.589359432291875	-0.470970087266944	0.416964251528491	0.732023072215893	0.191103844247048	0.724572446113819	-0.12988356959777	-0.323138065245946	-0.294594194385345	-0.00397983028044038	-0.457530134671458	0.671863575030051	-0.273983277092119	-0.0462499863810785	0.68279457086615	-0.0988610412975078	-0.527440341517743	-0.478069745560528
REACTOME_R-HSA-73817_HOMO SAPIENS: PURINE RIBONUCLEOSIDE MONOPHOSPHATE BIOSYNTHESIS	0.000105905597310288	0.00161953	-4.05819370399308	-0.288952	12	0.124206	-0.164746	0.496823470605224	0.353563357915236	0.27589494858581	-0.0477557718395965	0.010392606280072	0.21878388740927	0.536532580785572	-0.167600931279797	0.589814976175347	0.503644944301279	-0.412741183678978	0.317024838943471	0.503125101661765	0.388144081312365	-0.268577576880397	0.121307200427565	0.277141523516747	0.281344429408524	-0.136427132714147	0.126757363965063	0.378795903966125	0.378285502399162	0.0175836425111552	0.269906729385645	0.439033462863562	-0.240918440584075	0.0521754663999743	0.227494058812513	-0.0122221268443953	0.540949347787533	-0.383332718504657	-0.330746581199389	0.10252192706928	-0.398027250920524	-0.236579078674611	0.233647659876185	-0.305243583018571	0.442139028545642	0.403464458618783	-0.102970986828706	-0.350713604907875	0.189987772231737
REACTOME_R-HSA-72706_HOMO SAPIENS: GTP HYDROLYSIS AND JOINING OF THE 60S RIBOSOMAL SUBUNIT	0.000107014535899404	0.00163157	-4.05530753686209	-0.354685	113	0.181864	-0.172821	0.309913709746514	-0.146023151137998	0.327213789872281	0.0102060748963115	-0.170605354603269	0.537088128821218	0.549788998822076	-0.524286132442812	0.355910566822738	0.41791964333148	-0.331801229217502	0.399167110171891	0.38479364732668	-0.557749985043074	-0.260993210353049	0.128750071717976	-0.274925929365838	0.451557995148815	0.171498501144887	0.491681513026602	0.293243318815493	0.660274690816903	0.569158083226773	0.454739689024658	0.446984922837335	0.27218095120361	-0.496282955439332	0.675206244261525	0.317589575924926	0.795539739773677	-0.384803322617905	0.183868747801264	-0.349505178976746	0.575780948649418	-0.39213522373042	0.572238734297046	0.490339760619223	0.48917721128737	0.657959409807859	0.164673926394591	-0.808896452677452	0.26979788593852
REACTOME_R-HSA-68882_HOMO SAPIENS: MITOTIC ANAPHASE	0.000108493219747006	0.00164916	-4.05150337556333	-0.253571	228	0.103295	-0.150276	0.431894701328444	-0.257159709507826	0.188064506413226	-0.156311765521373	-0.443287168316973	0.362685553043511	0.229608741961739	-0.221035392075428	0.0818203429410461	-0.245611910312146	-0.348537320813916	0.121699770713186	0.397113562938651	0.167743329403271	-0.133742850255028	0.44494758790159	-0.0791709050012604	0.441527749247165	0.296719253597532	-0.0883731118475057	0.409710243232259	0.422241524379974	0.280364403713637	0.38162793888754	0.463999042137239	-0.345561271957198	0.367509799433058	0.330274919102299	0.373828824265693	0.536991082107116	-0.26616919678627	-0.383175597074213	0.0660283747256608	-0.0677880321482341	-0.308727391474784	0.270217077377104	-0.0854706312926558	0.278157273352981	0.467034091631421	-0.2744188387117	0.127834462955993	-0.0177224578620175
REACTOME_R-HSA-3296469_HOMO SAPIENS: DEFECTS IN COBALAMIN (B12) METABOLISM	0.000110389671233953	0.00167298	-4.04669658818225	-0.218257	14	0.0303606	-0.187897	0.190198568364814	0.212377449438861	0.130213387588036	-0.383806937929175	0.0218838887989643	-0.00151856071424253	0.0245446687455981	0.198609850528656	0.110473142591436	0.0119689086299756	-0.326799804881898	-0.0509110750475367	0.344985115148905	-0.164739957924407	0.473643558415363	0.154659817006485	-0.157087250931606	0.334013566061328	0.156834691377885	0.119585532528159	0.597583888082152	0.0580497848764647	0.162730167676934	0.201531938083407	-0.263466611708007	0.0207569201875679	0.137902580825139	0.381932481192386	0.181711858958514	0.259085257276191	-0.24782574577718	0.414051029090256	-0.0995936327404325	-0.146389638263548	-0.0985643917149553	-0.546828001436897	-0.199501573990921	-0.0738039958707944	-0.130819512762383	-0.226316367707213	-0.536569271823178	-0.458635738491661
REACTOME_R-HSA-354194_HOMO SAPIENS: GRB2:SOS PROVIDES LINKAGE TO MAPK SIGNALING FOR INTEGRINS	0.000111377333147968	0.00168292	4.04422451848467	0.273503	14	-0.188725	0.0847777	-0.32087752468729	-0.328802980441977	0.572359898606993	-0.35292023815913	0.244275061141162	-0.32515774188236	-0.546198913129379	0.295585738365258	-0.2802778981818	-0.52355397600391	-0.584121257472049	-0.551958738999004	-0.423865573083635	-0.012315059435116	0.0558848992888788	0.492307034846832	-0.264497446221373	0.304032543399937	-0.221479558305424	-0.0557785636407096	-0.393023319761619	0.254944379669752	-0.441815719080498	-0.149671269818633	-0.518026978622217	0.501022842659164	-0.292590296723393	-0.174184830627164	-0.328695925923245	-0.438415795751171	0.102171350096016	-0.164357942607025	-0.367306479745555	-0.463217255991606	0.38345951818158	-0.26448021473896	-0.437185223173823	-0.673877530419813	-0.412149094913064	-0.356111546839749	-0.276871137688687	0.104141524786445
REACTOME_R-HSA-69618_HOMO SAPIENS: MITOTIC SPINDLE CHECKPOINT	0.000112243052911579	0.00169097	-4.04207489559465	-0.278479	109	0.116645	-0.161833	0.517483272973314	-0.300487877658847	0.148344112496264	-0.175819894843743	-0.404440283540927	0.324696957990235	0.405625960768158	-0.00933656212890108	0.145685257556813	-0.107463597422922	-0.357369070774624	0.00237383389042498	0.475140232031652	0.36127844991179	-0.200627573610389	0.447426635726293	0.0497012952722138	0.483603920961453	0.336267815238851	-0.25879407479487	0.200139808464893	0.206136727390031	0.225232655571839	0.465240198040423	0.569394425867266	-0.362267831405937	0.352851804324963	0.298306363214811	0.439077027555755	0.507470960963672	-0.397008937169833	-0.370756362911849	0.170916310051171	0.0872824830748257	-0.280914926930452	0.0750800210881703	-0.0191514588740082	0.433687243736511	0.493427173319434	-0.463706165249194	0.268729798055612	0.0385859365828328
GO_GO:0007158_NEURON CELL-CELL ADHESION	0.000113595391683901	0.00170628	4.03874858977501	0.283899	17	-0.244184	0.0397146	-0.407417295892293	-0.450841281009149	0.0827409466544489	-0.520103397474369	0.192234064848413	-0.478297101203466	-0.516918679974785	0.322927777625175	0.0934872491944764	-0.592984143156899	0.0773925275567444	-0.0773236217278573	-0.61527648454304	-0.22276051751291	-0.625610472462435	-0.0737539540744181	0.0426844603076547	0.026453922083836	-0.437108232136581	-0.252524417418922	-0.386530760000107	-0.452818957085022	-0.425871978889489	0.0765849262246453	-0.427683289113461	0.46022274345607	-0.284383697350213	-0.391865727561192	-0.286587863642046	-0.488723544190241	-0.313506602396975	-0.533306145279405	-0.0516229170364584	-0.456657312114576	0.164377977472223	-0.198857594541978	-0.21678881479378	-0.437371575880582	-0.548317478540552	-0.0133332129504276	-0.365518690768433	0.402592947617661
GO_GO:0031069_HAIR FOLLICLE MORPHOGENESIS	0.000115314604791541	0.00172699	4.03457429844423	0.219834	28	-0.183869	0.0359652	-0.0130030091354459	-0.398548778523212	-0.0460735207259384	0.0947441822379956	0.348134026112003	-0.393799562840022	-0.415565299502942	0.121245427163535	0.280861276237581	-0.261141218155968	-0.0524989550069958	-0.406833565022336	-0.653020743452421	-0.34584210939421	-0.0563643939329376	-0.0466103110739182	0.0588962965477193	-0.458256073989109	-0.0520056604925667	-0.226843696128053	-0.216558544197192	-0.311915191762044	-0.319843425444902	-0.151128492715617	-0.460215447380588	0.0362337643217069	-0.0872820289686508	-0.322390195407084	-0.195113309397342	-0.527876564266645	-0.0733744430666335	-0.320186671318967	-0.315657765039298	-0.264189762091374	0.237712370882627	-0.21280176251875	-0.130495952359879	-0.311545290260382	-0.536613174548917	-0.147159900572906	0.0142940115321819	0.13225290690043
REACTOME_R-HSA-73894_HOMO SAPIENS: DNA REPAIR	0.000115654232029053	0.00172699	-4.03375673931937	-0.193724	328	0.0909651	-0.102759	0.345076191983373	-0.151573761066396	0.0232244837505909	-0.0208124747131765	-0.353612594089123	0.247565115114801	0.266106923863628	-0.0295745950823957	0.233534722568273	0.108409325087138	-0.077746080335478	0.189592705804265	0.298349983407254	0.0794219272598165	-0.212526329122583	0.213899637341894	0.087215509942502	0.284804345486819	0.103545849614559	-0.100018212456772	0.221133011391764	0.223797767263477	0.121288421804004	0.285152303052594	0.410040353902024	-0.359869856945433	0.141346772078098	0.255628876187765	0.140956074743994	0.451322163056094	-0.249890687971244	-0.317006458193452	0.136129519959679	0.171723737017702	-0.174091491981933	0.127564701041659	-0.064110745405959	0.158118339758945	0.427987641434527	-0.169014259087173	0.256481455377672	-0.0752211347090408
GO_GO:0050731_POSITIVE REGULATION OF PEPTIDYL-TYROSINE PHOSPHORYLATION	0.000118430330126198	0.00176326	4.02715907387838	0.212404	92	-0.169995	0.0424086	-0.083513243365382	0.119539625135045	-0.111035108078457	-0.311711687471527	0.289655271481607	-0.323092699664208	-0.379512953391157	-0.17483120729017	0.0634578877607199	-0.30329769097927	-0.363586101616715	-0.483363073623041	-0.36779358310867	-0.374347629253148	-0.0549524152405585	0.185449572066413	-0.220112067569787	-0.0343705359672242	-0.222650997713327	-0.32203790116496	-0.0865678662565079	-0.0546507285615456	-0.250555566426114	-0.0281227939465991	-0.514904568631792	0.224336360916307	-0.0141783020948744	0.0788329521664578	-0.214894702891077	-0.270308877212952	0.126809142840933	-0.481068824746415	0.0158213400744629	-0.441486876451115	0.349626738665924	-0.164451416911583	-0.360740347555518	-0.556665693388449	-0.405713022658808	-0.196382900382523	-0.252428825112926	0.304349987694577
GO_GO:1905606_REGULATION OF PRESYNAPSE ASSEMBLY	0.000119186105265059	0.00176932	4.02538857924662	0.220976	31	-0.194704	0.0262715	-0.195065577804421	-0.174897702767438	-0.234654227716771	-0.00830587782273617	0.48759511642805	-0.292116325107263	-0.372855229073409	0.389022868039764	0.0272090293137025	-0.383501200108856	-0.348892969587549	-0.452169566711034	-0.505862018769655	-0.0132251549693037	-0.124577163755826	-0.0595576538136009	-0.23656058917982	-0.200868674468885	-0.476059287304553	-0.34943287408696	-0.439204633072146	0.01378717288893	-0.314816800154286	0.0293043036620479	-0.569872885641702	0.277813173465018	-0.131538153955724	-0.343701000898282	-0.281909385760253	-0.50949285462844	0.224922978966864	-0.349718347865257	-0.135407438159956	-0.304335863856525	0.0695953348546293	-0.238907222281599	-0.423090935636552	-0.246080842970535	-0.548357770486155	0.168765001797362	-0.405851484767989	0.204934014385789
REACTOME_R-HSA-69481_HOMO SAPIENS: G2/M CHECKPOINTS	0.000119855279760361	0.00177407	-4.02382991831669	-0.25436	168	0.112703	-0.141657	0.384152699299849	-0.135393661241129	0.0113526473752222	-0.0931985464719773	-0.537414626363107	0.396348030324389	0.318767256333036	-0.205195631129943	0.153434201971771	-0.0387558896116421	-0.295691274468787	0.254739639014455	0.377622129143574	0.0984516784048557	-0.24313823540326	0.471750059975396	-0.0636864391674417	0.470594470298226	0.302699728677821	-0.0939943728157984	0.353672282882757	0.334705973829881	0.290453302087145	0.403890979384328	0.442870648285703	-0.373660472839454	0.440154187098916	0.370138674884791	0.225784206695846	0.572588614614657	-0.276434033988912	-0.460742418169327	0.0513437392996333	0.0142674123652465	-0.231604881751143	0.373649890885076	-0.184941570095714	0.115180892674857	0.527444242984343	-0.193422469151712	0.292040764583663	-0.0980198234883433
REACTOME_R-HSA-5654219_HOMO SAPIENS: PHOSPHOLIPASE C-MEDIATED CASCADE: FGFR1	0.000120250760300556	0.00177475	4.02291267103499	0.250915	11	-0.17982	0.071095	-0.0648523568380598	-0.199823719933562	-0.00815966888766317	-0.234539689560366	0.354426768561681	-0.00509402008117416	-0.598387993929051	0.415446554305545	-0.0671708279716033	-0.614957396879433	0.299295046721331	-0.316223945534442	-0.46261057145663	-0.213146818006432	-0.0754290362903467	-0.26456357229803	0.361159973019091	-0.397339983197744	-0.0147306035742374	-0.42981191347311	-0.36446699056475	-0.0801893214123844	-0.62327405553517	-0.060164222909962	-0.330925678111191	-0.0970276890310994	-0.449707865522867	-0.634387699106583	0.186281300958549	-0.487025683407408	0.0321035970850626	-0.453441179723343	0.319435247484278	-0.533280215074973	0.111267339818731	-0.105132662045889	-0.284841340147333	-0.0458922321302144	-0.509940652869839	-0.589641188828759	0.164164590356397	0.468598657716256
GO_GO:0045050_PROTEIN INSERTION INTO ER MEMBRANE BY STOP-TRANSFER MEMBRANE-ANCHOR SEQUENCE	0.000121628197502767	0.00178987	-4.01974037078642	-0.321919	10	0.0816686	-0.240251	0.289948840143802	-0.244708021693115	-0.0799992608707818	0.325542547731513	-0.485222912115885	0.294542648440436	0.07266844904955	-0.128715228707845	0.382248222959326	-0.0200367915345095	-0.415116972117572	0.319983210329369	0.332299997254818	-0.449410312861295	-0.111146074114792	0.247615712537557	-0.738592355778988	0.337799413578447	0.442953393353273	0.422641644477998	0.369499317593205	0.530340632157867	0.616603713847153	-0.46402149618292	0.437116075538029	-0.503617330941786	0.545528234887266	0.801737586744929	0.134207231159906	0.791170824395868	0.218075935465462	-0.530284587413021	0.371805480045486	-0.517257230675818	0.451231293185263	0.144193566975224	-0.437163119313105	-0.404503733940502	0.305051894635567	0.0367340598310548	-0.343332234515774	-0.417843758705369
GO_GO:0038063_COLLAGEN-ACTIVATED TYROSINE KINASE RECEPTOR SIGNALING PATHWAY	0.000123844138972327	0.00179695	4.01470851417977	0.305054	12	-0.161486	0.143568	-0.119060776959401	-0.303182220148997	0.00481944624465519	-0.428182401023216	0.563098429726136	-0.735008355419458	0.0766038986665549	0.700250068729849	0.155978519528583	-0.612592126992172	-0.379910092228667	-0.581876219994919	-0.555852490851905	0.0504146022491259	0.304876434897261	0.249112873378565	-0.208572222895471	-0.0816625147847365	-0.415303444853538	-0.486094497445335	-0.324707964755341	-0.22421635369775	-0.575234370506513	0.2923589813786	-0.558823300523563	0.608510844028831	-0.274585857596007	-0.122954536013022	-0.127101917851637	-0.659991465265564	0.364317877396599	-0.467758766057951	-0.0566844545196456	-0.475773699518772	0.355558853791493	-0.237775594281075	0.0985268020118539	-0.222781130377013	-0.556521500219415	-0.262311154623729	-0.390835685509371	0.52957088510889
GO_GO:0051290_PROTEIN HETEROTETRAMERIZATION	0.00012300147918797	0.00179695	-4.01661174018179	-0.211603	14	0.0591653	-0.152438	0.490459422930439	-0.377687161994874	-0.198952979570538	0.170814543581766	-0.0995349635987847	0.314897662520002	0.171522686741389	-0.14300438558805	0.179983402857064	0.235943723774142	0.0776098088217027	0.575409089301063	0.000948103314584309	0.287606221427845	-0.331534792214131	-0.0994476309415766	0.0888262853305752	0.324858394688477	-0.0552316858357161	-0.0208316042513871	0.0704076468255779	0.174653007744632	0.100141075392388	0.558407506320436	0.268388831825851	-0.122770897559292	-0.252746969722917	0.105974163774231	-0.235178233886257	0.199866926836153	-0.0444808428144911	-0.145747780380448	0.0568928910015463	-0.302303140140431	-0.380728545765028	0.326403430810295	-0.165531809330044	0.0652394224645767	0.302937943628901	-0.0835478866450426	0.336845445587253	-0.324113303333204
GO_GO:0006296_NUCLEOTIDE-EXCISION REPAIR, DNA INCISION, 5'-TO LESION	0.00012437215493416	0.00179695	-4.01352225616598	-0.229724	37	0.0964658	-0.133258	0.385344070392698	-0.202507910332171	-0.0634094187392029	-0.1109663160274	-0.387596916492018	0.345231136937135	0.106716219669322	-0.218515171302348	0.166730111647704	0.228415863161638	-0.184136494153989	0.227656666128216	0.383365452368358	-0.197235452281733	-0.0782877901601532	0.0770780435413152	-0.166941557070062	0.404413021399724	0.260358227874281	0.149890315138264	0.511658110617147	0.171391745912109	0.304518926489705	0.522433645938046	0.415677365858706	-0.326435526574279	0.116871333672104	0.343701825723199	0.0763603183965795	0.535348798616787	-0.309321500226943	-0.297689763964486	0.302635383939762	0.0361832889159488	-0.174503470717203	0.136920832075663	-0.127047571436602	0.165192592599697	0.499908497419492	-0.208970326350478	0.1346606844073	-0.0950862066416842
GO_GO:0031124_MRNA 3'-END PROCESSING	0.000124586657121722	0.00179695	-4.01304172672916	-0.239534	58	0.129112	-0.110422	0.497961182990743	-0.286033334865932	-0.0121314686863024	0.172825842564197	-0.412590296829278	0.469127196978864	0.340925786976699	0.0200261507120114	0.157532395668028	0.0340425938343863	-0.0410167438003145	0.393273033803414	0.469188417809238	0.267322592821498	-0.308723148303588	0.161878496469534	0.440004723503103	0.233043015717204	-0.116907530883509	-0.127600279061706	0.10846962456924	0.193250520412058	0.163467366119305	0.423398866922551	0.529567580744825	-0.325559054152646	-0.140778425632262	0.176176890010473	0.448683366247979	0.424734424478084	-0.25700096136257	-0.0242436555080822	-0.106714347978753	0.332268216684739	-0.228868676934572	0.23126807176247	0.148427798419604	0.313602347062029	0.472063712780727	-0.17076404801418	0.230003753979606	-0.190506827353305
REACTOME_R-HSA-2555396_HOMO SAPIENS: MITOTIC METAPHASE AND ANAPHASE	0.000123316007556395	0.00179695	-4.01589989077148	-0.252443	229	0.10275	-0.149693	0.433901973717368	-0.261002327691321	0.185982400362736	-0.163007493344082	-0.44548927459836	0.363920808474766	0.229022105076983	-0.220799164505418	0.0860534695597076	-0.241933213192671	-0.351632802801541	0.120644347060489	0.398444943148047	0.172384111809322	-0.138700637714788	0.44638222066513	-0.0793289795424402	0.443295926697615	0.298299429500844	-0.0883205810577441	0.408133466730197	0.419613507520323	0.279895533790618	0.383655116692302	0.466212577365323	-0.348350696617486	0.368695832360157	0.330680349033431	0.37531427498006	0.537708985903396	-0.270469712532497	-0.384649569841165	0.0719203947213842	-0.0716731112769072	-0.31328217495997	0.26262409542101	-0.0901458000356899	0.28198989032182	0.468554320104199	-0.279109955874309	0.127308200709448	-0.0114926323941714
GO_GO:0007093_MITOTIC CELL CYCLE CHECKPOINT	0.000122574297543841	0.00179695	-4.01758134881351	-0.299191	14	0.116301	-0.18289	0.441515311978161	-0.333856641001723	0.186358241009821	0.085687817796361	-0.539459188310087	0.46080720564537	0.315784966723438	-0.200911084286177	0.338279336558511	-0.368468156908362	-0.0508285865818809	-0.241556411345039	0.293052722912653	0.396576572507652	-0.604280747736764	0.594890358754225	0.109006751339704	0.47194250704761	0.124181649739169	-0.456922645931372	0.348505541748204	0.192058625863233	0.151619610060465	0.345548918703483	0.624661761229254	0.153800351668356	0.313193534380853	0.330847167189855	0.514403857231427	0.4840859033304	-0.293950376741229	-0.590044755402211	0.637402634970982	-0.0657255135031193	0.102070761340099	0.30155221715765	0.0098494845204215	0.069271107380831	0.328297745297881	-0.575075529110585	0.364153811067343	-0.461809932036049
GO_GO:0042274_RIBOSOMAL SMALL SUBUNIT BIOGENESIS	0.000124391885023183	0.00179695	-4.01347802351244	-0.348222	22	0.206481	-0.141741	0.570926167252842	-0.0583223388739205	0.444751807783278	-0.000594821649108568	-0.481914137328223	0.531352319016339	0.521723000627342	-0.438480113521782	0.208691844543547	0.469019607115563	-0.0511495215518643	0.345867427650441	0.516773788557421	-0.252572451921807	-0.312948782118114	-0.15402608068863	0.266245528984851	0.385683722098515	-0.348120111816216	0.251373085638593	0.284763017370233	0.68937076194809	0.40023839909545	0.648771224059586	0.531634243333638	0.275153862824498	-0.366828707351702	0.682962923101971	0.392674353302503	0.683645269460463	-0.108221347780141	0.00384216515463964	-0.0675418809225203	0.550264795440802	-0.27471671113285	0.725985338497668	0.48431323406606	0.647018050385562	0.703921194011837	-0.12876124307169	-0.707052738242903	0.306695375086564
GO_GO:0006412_TRANSLATION	0.000127319792007958	0.00183117	-4.00698739628842	-0.276108	307	0.133704	-0.142404	0.401940328310225	0.0356748258280688	0.422306787809252	-0.0728176479293404	-0.38854197695126	0.374351718526933	0.401452733891968	-0.379741176528443	0.28516864091356	0.333996425831658	-0.301594579257695	0.314921294661556	0.407628227267686	-0.360448557927811	-0.0775078216818842	0.144995592025863	-0.307830663039682	0.438480765989765	0.135968516331778	0.221247132354404	0.372979816599576	0.572019786320236	0.454663911862501	0.387377671614254	0.429423979509409	-0.0809995306710205	-0.120414847318768	0.567932756888936	0.320092119232349	0.620771115002065	-0.321520043726231	-0.129241032075456	-0.231417055289875	0.141088976772465	-0.370679472965994	0.478258177130633	0.108196138895669	0.28298790679257	0.57071754274823	0.00554574604531421	-0.605572406419447	0.0476928868754458
GO_GO:0034765_REGULATION OF ION TRANSMEMBRANE TRANSPORT	0.000129514960687027	0.00185683	4.00221426707005	0.180865	154	-0.137442	0.0434227	-0.0958687672036206	-0.285610698237468	-0.117977251601066	-0.0910824943207897	0.27066396032802	-0.301799747166242	-0.194275662780743	0.118343511989188	-0.0458020862431124	-0.156295625226311	0.0132646631138505	-0.239068559205157	-0.318362095984352	-0.134552325333821	-0.0892561027793071	-0.159644509310678	-0.0224583612024646	-0.0800807536289604	-0.173433805752513	-0.302562773304608	-0.311537804259305	-0.166052528513211	-0.362069881752153	-0.0404709694429971	-0.385512680898727	0.300066601221099	-0.321685871630986	-0.261624895590417	-0.21495372980421	-0.378468504256175	0.224211058781096	-0.138923314749971	-0.0399320342554755	-0.205407556351235	0.274374687543598	-0.117547870646548	-0.269507736299955	-0.213921142790561	-0.394080990860799	0.0624081934001873	-0.268631672635256	0.123769384193284
REACTOME_R-HSA-6807505_HOMO SAPIENS: RNA POLYMERASE II TRANSCRIBES SNRNA GENES	0.000130200958802817	0.00185683	-4.00073853708838	-0.181502	73	0.0871731	-0.0943291	0.379428560964887	-0.00898612440575502	0.313916328891836	0.0869547127719544	-0.175501141240389	0.407042480607987	0.262138665695948	-0.0912462108731023	0.181396656223991	0.0770781776249921	0.0233279137783463	0.06920239876465	0.18771647150497	0.0488725349055491	0.26196608856248	0.00495885236379023	0.119387201010399	0.062953370008445	-0.0786406559057769	-0.0357231405958088	0.0140621273419211	0.292569719407067	0.115408033019772	0.280050277598187	0.345701670048876	-0.274397462301805	0.032070720923361	0.377110814604002	0.229079859600813	0.266340364055235	-0.24992891063021	-0.290094005937084	-0.00778766627075778	0.189919389626728	-0.193895273784415	0.226470247565045	0.0505154437570388	-0.00775850333058026	0.358973041852543	-0.174665686643928	-0.101892044701764	-0.265135842500484
REACTOME_R-HSA-163210_HOMO SAPIENS: FORMATION OF ATP BY CHEMIOSMOTIC COUPLING	0.000129853533485347	0.00185683	-4.00148499033596	-0.345884	18	0.0948078	-0.251076	0.388120613167784	0.403995517549322	0.406877882143624	-0.358069297709126	-0.619688358095387	0.372773816818095	0.343778636424243	0.143598375113713	-0.0439726741901132	0.557756901932482	-0.712817114468045	0.505460723882439	0.661883649781441	-0.685197001129346	0.15441425170026	-0.152905019393658	-0.669238263786551	0.0819853031015057	0.481768505748062	0.205990156201163	0.082885864456429	0.598674094234566	0.604043266059499	0.229801954205026	0.611669281576702	-0.428133410534672	0.239922829053834	0.611137226311454	0.562842594311635	0.678582243501696	-0.300369373691563	-0.0821026899484962	-0.479166823443769	-0.105886383413952	-0.592067789920608	0.587234974566309	-0.506615858856246	-0.301910362170589	0.599067221790479	0.100486455829974	-0.289492730818461	-0.557404935506007
REACTOME_R-HSA-3296482_HOMO SAPIENS: DEFECTS IN VITAMIN AND COFACTOR METABOLISM	0.000131967332494461	0.00186629	-3.99697270410922	-0.206799	22	0.0126524	-0.194147	0.0852283639308921	0.344741739013608	0.349099855327163	-0.303702237978886	-0.147852373784722	-0.0314039820791842	-0.016958914900768	0.262724796995038	0.122204929533502	0.234665982213526	-0.471098199802646	0.0147786094749648	0.23983930071166	-0.0276848716315771	0.543275907991021	-0.0414172933233925	-0.363968382539378	0.408983805033028	-0.0784865764439644	0.197626363150957	0.542397302622337	0.0776878243212407	0.040017515899726	0.015468227199058	-0.0848219053871421	-0.170833859509559	0.142884450946998	0.396046999793364	0.16211184678617	-0.0614769067875714	-0.458609083121508	0.362043084671172	-0.305151771698426	-0.266002515491544	0.0951955864033865	-0.461339995463856	-0.298530244942564	-0.00326488847611034	-0.211560874609146	0.0114964120191242	-0.32560546673608	-0.220428540675845
GO_GO:0033683_NUCLEOTIDE-EXCISION REPAIR, DNA INCISION	0.000131317836332598	0.00186629	-3.99835175669746	-0.223285	38	0.0955932	-0.127692	0.430523134795993	-0.226682888180342	0.00265994886232665	-0.0353630867213077	-0.39155433608567	0.2640537831752	0.039364220819864	-0.153917705125127	0.17914042496688	0.199396302128793	-0.136040585433535	0.149458062520244	0.363865883730896	-0.185393857690064	-0.0504983999516222	0.0707818176885298	-0.198820219512761	0.368289554022362	0.274055008025648	0.09471535029181	0.506659992935928	0.174479831720308	0.259448236447648	0.489919294043162	0.426945251027952	-0.315642920411089	0.0728092095274775	0.364797483433747	0.117951851665512	0.49315967433233	-0.31956876212636	-0.279082224002724	0.324915503372385	0.00288291797411261	-0.155997922971296	0.0152460820218427	-0.0479568921885375	0.232001202825534	0.498296104076629	-0.208912202742644	0.20893767377614	-0.0899584271513682
REACTOME_R-HSA-2160916_HOMO SAPIENS: HYALURONAN UPTAKE AND DEGRADATION	0.000131690272806516	0.00186629	-3.9975601782138	-0.252228	12	0.0184469	-0.233781	0.158274141424301	0.491911572198631	0.0626283650267432	0.028648849041369	0.019382023374681	-0.331581403554494	0.00603046932718332	-0.0529915529416536	0.0158112986333384	-0.0650129038810907	-0.638596901265841	-0.488090771659581	0.15843251289796	-0.293835043827069	0.508027201590166	-0.051990074867002	-0.39975226915221	0.178467047146516	0.260124302392717	0.256184852909195	0.238959338892741	0.218006420173629	0.484523475945713	-0.456046455512045	-0.481943413060265	0.261314412677099	0.468811592855557	0.607043143100316	-0.170956876102205	0.226523506110799	0.060314891123004	0.29724895085687	-0.0207230638492382	0.0516200315959164	0.220663278870038	-0.275708219297154	-0.4554228361891	0.122753739372833	-0.479121390652265	0.0626641642587174	-0.04627340667601	-0.474702379546143
GO_GO:0007519_SKELETAL MUSCLE TISSUE DEVELOPMENT	0.000132941371757617	0.00187109	3.99491670064307	0.206777	51	-0.171609	0.0351678	-0.396239657160725	-0.28208009022725	-0.0904202727575695	-0.21653090210278	0.440520937226984	-0.26388749095225	-0.0780160730597209	0.150340962120933	0.154899608120884	-0.387822226240055	-0.18192324175662	-0.142596390509218	-0.48034375588006	-0.228047384979623	-0.148930588737163	-0.17985601050012	0.0976229403989663	0.0239860294526343	-0.0875208369435722	-0.164579113860831	-0.389021417380126	-0.39159225895303	-0.271396682798384	-0.333740586596786	-0.43359626993679	0.0216101224702233	-0.0224545343937816	-0.20099751329213	-0.232977832709407	-0.363069162294336	-0.0200177748112654	-0.259321481188769	-0.15992413947083	-0.264338229509266	0.327930998906164	0.000973237499856699	-0.316778851624718	-0.151389232223143	-0.500612460952246	-0.139374273125361	-0.474447160333333	0.107557406071489
GO_GO:0007175_NEGATIVE REGULATION OF EPIDERMAL GROWTH FACTOR-ACTIVATED RECEPTOR ACTIVITY	0.000133043884781346	0.00187109	-3.99470115602419	-0.231688	14	0.0557558	-0.175933	-0.0962996659098971	0.358967736049208	0.34377611086502	0.189520274930232	-0.000222594782908481	-0.0794898932962503	-0.395677430398988	-0.095153596604402	0.00342841669977034	-0.330200593883287	-0.13350382407355	0.229136604609074	-0.0164873531455388	0.249081878758814	0.548372784942953	0.428291920951579	0.327822398614192	0.0970374949933343	0.440539115449605	-0.225226714733822	0.0496131763880687	0.369595078933946	0.0928376694672465	-0.279055033045742	-0.400663083996948	-0.0661363821598661	0.239840713888441	0.108579691945056	0.220286897799967	0.260786650334655	-0.232877788977421	0.370488490982609	-0.372796712687789	0.0899473320836473	0.507895708261271	0.0997359631997244	-0.509990142854267	0.104160512683013	-0.317931918296251	-0.225475689120909	0.333432618245787	-0.548227147738021
GO_GO:0048745_SMOOTH MUSCLE TISSUE DEVELOPMENT	0.000133644169261859	0.00187434	3.99344217829018	0.242322	11	-0.148874	0.0934483	-0.475649261426141	-0.219520919743028	-0.052133530510295	-0.13120434198142	0.443478033356126	-0.44809680380136	-0.440599350067097	-0.110639673672933	-0.374918349133337	-0.160816427021983	0.253029309668972	-0.378766306657144	-0.199204033449629	-0.243502506597093	0.350821752271262	0.278575160947615	0.258611536811688	0.0869205031533912	0.249245963500101	-0.552158806383675	-0.397717958119346	0.109621081040943	-0.338730582664247	-0.0988714955604857	-0.535975707190264	-0.244684433352124	-0.334573193714992	-0.0596834774713492	-0.0603671123995747	-0.284650904311103	-0.0690638528949869	-0.171012662975795	-0.513840994585601	-0.0482757074435484	0.285180338752834	-0.323175722997045	0.108216791483737	-0.17955347556801	-0.589064091096173	-0.266512643234433	-0.224565903960395	0.359811365300342
GO_GO:1901379_REGULATION OF POTASSIUM ION TRANSMEMBRANE TRANSPORT	0.000134747399808525	0.00188461	3.99114243313493	0.214459	17	-0.149887	0.0645721	-0.355032930843792	-0.265703696122839	-0.105114333061651	-0.294856937170349	0.509742404850425	-0.141224611386767	-0.306197375947548	0.152169646744592	-0.0477852628836472	-0.262898141427988	-0.0734344577204581	-0.25565003814128	-0.355624375349354	-0.483262551956384	-0.193774167449321	-0.265445553478537	0.132272767030544	0.0221339902398319	-0.0238105612659679	-0.467183630553476	-0.27539022461491	-0.29211853888149	-0.00642977778260251	-0.321033147708573	-0.231362798960503	0.188408363936685	-0.103758489671894	-0.21878827542534	-0.288860553821106	-0.415337210051246	0.240758292103164	-0.373831388153551	0.160446758507437	-0.199486192163428	0.343726013201343	-0.161043052892645	-0.310234524491721	-0.00552831437986007	-0.333982536692816	0.0753622287973179	-0.536195441835289	0.107152283216561
GO_GO:0042276_ERROR-PRONE TRANSLESION SYNTHESIS	0.00013531922345622	0.00188741	-3.98995752288164	-0.261048	21	0.0677389	-0.193309	0.561229175159775	-0.0937731048778079	-0.345555361730575	-0.334927693403081	-0.286621572602372	0.265045779270993	-0.0610925517780801	-0.123256024269093	0.00243335345474771	0.417545992689318	-0.230160399135087	0.0278423866898198	0.288862769581136	-0.164363985688145	-0.110716595189557	0.256336070483406	-0.301085667740679	0.334732680455147	0.424884459280926	0.265350566193126	0.560657139276792	0.00456820053782267	0.393330514379918	0.410188544686324	0.473448996089182	-0.587309641136013	0.17760437632555	0.384496237862015	-0.302743876615101	0.524704090435532	-0.437313257668425	-0.241192727871796	0.479397794926891	-0.0500220841669959	-0.526603950108077	-0.0648610337738674	0.0418090097236609	0.403286884569176	0.496876632300106	-0.459130652996229	0.303391725118178	0.00954094932408497
GO_GO:0051301_CELL DIVISION	0.000138419235040085	0.00191569	-3.98361611524451	-0.200055	406	0.0799903	-0.120064	0.416331550875382	-0.199280312475864	0.00270239398406272	-0.118734350326203	-0.241849636074001	0.276560125624173	0.184916150138986	0.0190342079212809	0.149113090438809	-0.0670092208962919	-0.164912195507881	-0.107143553290746	0.274488244998023	0.208518232993526	-0.0897283879764307	0.436542739750507	0.00456616783989511	0.390520170920296	0.238342215782417	-0.203308526502557	0.122182598655232	0.246635055701578	0.12584270388375	0.263604582604769	0.383943696377418	-0.211730381988747	0.22687031561259	0.1578291993912	0.261358518909635	0.318163198185744	-0.259635755569639	-0.332531414987358	0.129527171459792	0.0919423563664562	-0.197770512238667	0.0431260578383072	-0.0234467345832694	0.271435906638884	0.377000442781966	-0.323381423201733	0.198969071495501	0.0805690970832982
KEGG_hsa00280_VALINE, LEUCINE AND ISOLEUCINE DEGRADATION - HOMO SAPIENS (HUMAN)	0.000138478707205704	0.00191569	-3.98349579323387	-0.249619	48	0.0353376	-0.214281	0.243709964600961	0.471015669498806	0.0169397408024334	0.0163348985098014	-0.494914842813056	-0.426838475517608	0.00787423401392592	0.357838016340634	-0.162500352665567	0.257003529471332	-0.610167343004076	0.0849685402657967	-0.00707717570314811	0.150364325763889	0.545373875451537	0.260568678388874	-0.569364151558576	0.525522006144022	0.232243293544312	0.34975091126404	0.566165307878432	0.437401558545518	0.436365440834151	-0.0858237158894512	0.13067768456734	-0.109647918724641	0.380689153951637	0.331501941555532	-0.0283368052351593	-0.0464099286307249	-0.471874804281313	0.049896011770129	-0.392535681407755	-0.00536255347759299	0.266500924533049	-0.227159216881894	-0.441460332244747	-0.271671735446907	0.0474651406224592	0.00298885174259494	-0.369171281286415	0.124993191525707
REACTOME_R-HSA-72702_HOMO SAPIENS: RIBOSOMAL SCANNING AND START CODON RECOGNITION	0.000137921461205569	0.00191569	-3.98462513984934	-0.325323	59	0.171114	-0.154209	0.2910431604518	-0.145427473082092	0.34201811997752	-0.0873833330973023	-0.265696983101896	0.500418974023256	0.464216442642096	-0.391008397843987	0.341279938274029	0.353355408654139	-0.172879196309677	0.242894472650695	0.299344254645957	-0.400984142257588	-0.149196669143284	0.131417322917987	-0.0831118235963302	0.459129293682869	0.114655318134525	0.446188209361826	0.270940525542387	0.677040961943134	0.52265893176905	0.464734569566839	0.427878375134123	0.302734101572345	-0.441003288347613	0.628338901856454	0.338987932793992	0.748719582687174	-0.367197294586534	-0.0496839155157464	-0.273034274053318	0.513619293592241	-0.384219309151649	0.495173536300487	0.428091100310407	0.444726332579477	0.64170199827513	0.144586376627966	-0.809390647591313	0.201202226026008
GO_GO:0006900_VESICLE BUDDING FROM MEMBRANE	0.000141907677668785	0.00195779	-3.97664078242505	-0.242639	14	0.0881332	-0.154506	0.307351398605723	-0.19743531376436	0.283086376132174	0.516010168212489	0.00403681299956091	0.245209960417997	-0.131175886979656	-0.209477677288823	-0.0166629907453335	0.0178064562758153	-0.132101140070787	0.395961190623211	0.061218844838231	-0.306655492511194	0.527876102397279	0.25250233454552	-0.259124836654598	0.442374002698914	0.336034042700889	0.0377143649774382	0.410442331317897	0.697344811758239	0.470063665656404	-0.208131427514576	-0.122913582082607	-0.00774793058327194	0.540518934852134	0.110690124672378	-0.237905975587423	0.621407259379536	-0.100098764948491	-0.219825331772227	-0.358687857583482	0.269500910727614	-0.0393641661689725	0.320916035191022	-0.5578564174969	-0.345472336783963	0.15065915212669	-0.328703878333193	0.374078169749734	-0.207109069305012
GO_GO:0009083_BRANCHED-CHAIN AMINO ACID CATABOLIC PROCESS	0.000146410585528739	0.00200925	-3.96787584239558	-0.279284	20	0.0646181	-0.214665	0.475088167470248	0.351806277186695	0.456866744833307	-0.0616070655283953	-0.490516167893529	-0.395356371249631	0.0854540152714998	0.429183021750329	-0.128072262615087	0.463572662049937	-0.566288544383366	0.111670913963153	-0.107313083496724	0.20998414378893	0.506962999158225	0.223757771103217	-0.498123543396576	0.429702679501372	-0.0774892423195776	0.324835773928331	0.561813854391748	0.405686005708243	0.460913784280279	0.316822152129641	0.386080198164558	-0.143707343634455	0.451794317894328	0.548380389615499	-0.160092303626232	-0.295999814609369	-0.587850021545732	-0.356264884579872	-0.0958152743567704	-0.0012493417647419	0.218091025608445	-0.25108738474785	-0.226185189617532	0.107053852682418	0.27240475375744	-0.167887578933878	-0.537677569328488	0.292835877505193
GO_GO:0000338_PROTEIN DENEDDYLATION	0.000146429509148413	0.00200925	-3.96783955497214	-0.305217	10	0.0931627	-0.212054	0.306173707722737	-0.43452620056796	0.567465939343442	-0.552711824653566	-0.599638541136352	0.507253299266573	0.0735290510233979	-0.176634171676157	0.528179514738383	-0.268890081789607	-0.0419879285304187	0.33105679159733	0.318607181849703	-0.194096178440803	-0.0489073752899594	-0.242093576108015	-0.371592772149796	0.110567844494814	0.291919073603766	0.469638545138753	0.689506426667844	0.332255740982471	0.0299691205336064	0.0841517282374291	0.323369796002489	-0.427543132890292	0.534870010070441	0.748591348503075	-0.276843565496495	0.737417894821736	-0.117462308176612	-0.340458799689134	0.344079087930031	-0.134648603147111	-0.263701069435823	0.585450606093566	0.0401417400750071	0.208741741681941	0.40097309820164	-0.137331952164253	-0.115170378951661	0.00862200704168437
GO_GO:0060354_NEGATIVE REGULATION OF CELL ADHESION MOLECULE PRODUCTION	0.000149226064541275	0.00203724	3.96252570618228	0.228991	11	-0.152618	0.0763727	0.0416113148577485	0.28517823545064	-0.213897464340175	-0.496014080707945	0.0491477978395888	-0.118980939900485	-0.458728973958551	-0.276075004964142	0.337963162613836	0.147456404486107	0.0310669340348121	-0.37635647100201	-0.368495461063888	-0.161859403257025	-0.300648358369797	0.0440397425124623	-0.145945343241972	-0.145498357434501	-0.197992153134438	-0.479219012636889	-0.266003601767453	-0.0951378748111666	-0.266977915805568	-0.0945686210321668	-0.331664322101826	-0.211306305652589	-0.589993548237157	-0.21742537728314	-0.234344784660922	-0.408199394746252	0.290719211660454	-0.0203147683673375	0.249606693854882	-0.411232888866755	0.461403629950385	-0.214670886143345	-0.267899599928198	-0.620963324242407	-0.0602960854053197	0.17274669631845	-0.317565556564601	0.332019232762937
GO_GO:1904667_NEGATIVE REGULATION OF UBIQUITIN PROTEIN LIGASE ACTIVITY	0.000149271905981018	0.00203724	-3.96243939760038	-0.328885	10	0.0801098	-0.248775	0.633286536127988	-0.184110443938067	0.183894596481835	-0.241952402316001	-0.13683672624957	0.657273879923813	-0.00432999080613139	-0.614231646485106	0.0692675710973685	0.182217555869074	-0.595140745626594	0.0987618414069289	0.445183570275639	-0.23920877736779	-0.63831565202997	0.463420230555588	-0.602212957829964	0.514705533356958	0.318886413045239	0.107917922430747	0.0314390217839504	0.433074086050747	0.298890785006672	0.571639191871247	0.561042930183515	-0.175726620380207	0.114978049510981	0.59831801653856	0.287469360992847	0.649601182207243	-0.561315281526503	-0.54538039940017	-0.135522368104574	0.371703999555352	-0.173269933760975	0.303121319448343	0.364404760481218	0.197363095750807	0.706638928769976	-0.50935028802296	-0.523092549389668	0.542688154989166
REACTOME_R-HSA-168255_HOMO SAPIENS: INFLUENZA LIFE CYCLE	0.000149681326850023	0.00203735	-3.96166967829748	-0.293919	152	0.139258	-0.15466	0.331480148549083	-0.135853131937451	0.281559830087661	-0.0155451379012433	-0.302357529712334	0.457775074997977	0.463544037222323	-0.487792894224201	0.376252863522668	0.268454522558277	-0.302596310988605	0.312275203959478	0.395347518738479	-0.378272584665519	-0.235823118192213	0.180096140623453	-0.272824301213596	0.423173940769417	0.0893428987183731	0.371550277534435	0.244906561473139	0.579681536732478	0.44959731413618	0.400007251735213	0.405905331924869	-0.0154023223120075	-0.38770433208293	0.581835066842548	0.298622945430035	0.693946841056965	-0.354440610268998	-0.0644865106841374	-0.265517929527781	0.451618591746542	-0.369084667892463	0.4865475069032	0.331505450050717	0.428667255457464	0.594778632833105	0.029413166011032	-0.630591279701499	0.173157754941852
WIKIPATHWAYS_WP1916_SIGNALING BY PDGF	0.000150498354365838	0.00203755	3.96013965575398	0.196255	33	-0.108674	0.0875815	-0.066364020028663	0.242988374507697	0.0608195192246441	0.241955899253394	0.45186597321909	-0.0956552955541211	-0.27396143266096	0.177639628472863	0.025691037599487	-0.272299400844756	-0.0639440973441799	-0.363152307713387	-0.258443580906789	0.00117108556714979	0.378797730309781	0.287608149941275	-0.256593251207221	0.143654567302088	-0.230239113718975	-0.316696233599415	-0.171582463189648	0.0353930931209068	-0.468621218371569	-0.119595548483123	-0.426590154524625	0.0741772595253985	0.00745369233677207	-0.351608369850774	-0.089089961947516	-0.304540636196874	0.0324867227557992	-0.367058425526816	-0.402075741282277	-0.272000789367728	0.101513205516107	-0.286332883685916	-0.279315673109119	-0.348544492468495	-0.41786300092088	-0.1308464427764	-0.0858327834260942	0.352446993485763
GO_GO:0006814_SODIUM ION TRANSPORT	0.000150219752885863	0.00203755	3.96066048898094	0.136743	129	-0.116631	0.0201119	-0.0258187285230908	-0.172772990035386	-0.138118340804892	-0.138503491087164	0.216376155278741	-0.278049439441284	-0.246730878407957	0.173304086731927	-0.0948696526837746	-0.117642778791392	-0.057486172583015	-0.0407734939359752	-0.0277355304435763	0.0621319954455897	-0.0865517846779021	-0.121362841220498	-0.123167239454229	-0.141755394705229	-0.115840470907559	-0.228603920918675	-0.325682806183216	-0.186582915282687	-0.137353651275391	-0.204559199599787	-0.161588581514656	-0.0131794607752537	-0.346184896202003	-0.116403511352124	-0.151428820771431	-0.422268925083181	0.0456784802189943	0.0504512746601516	-0.124323268242911	-0.141556490558962	0.262337343716681	-0.108601192731735	-0.215228235398981	-0.221962933127375	-0.386524538004693	-0.0111628288857507	-0.161785691527194	0.0621694021739077
WIKIPATHWAYS_WP3827_RNA POLYMERASE II TRANSCRIBES SNRNA GENES	0.000152814899152812	0.00206341	-3.95584437305592	-0.173651	80	0.0836788	-0.0899724	0.33990449808917	0.0619601212572727	0.307234734527045	0.104643830767934	-0.194091794919401	0.373508519450146	0.254841850235745	-0.0906155485833425	0.198628910500796	0.099540672956399	-0.00238693134848209	0.107707614174075	0.222364109922197	0.0541732308712758	0.198069822518799	-0.0345186303719834	0.0686258949834989	0.0555320607675762	-0.0363725643834186	-0.078276395291726	-0.0171085921452379	0.280532065824703	0.0907662453554069	0.282884765036944	0.356680171129374	-0.279971362399019	0.0741496010419487	0.378406845342409	0.213357551336646	0.271104314889615	-0.243972799766529	-0.28606253517733	0.0326111617822102	0.233376934563471	-0.209582053695312	0.188696219056225	0.0613504111937827	-0.0348960437750742	0.333536690064026	-0.16550235499724	-0.139999400734931	-0.277088470894992
REACTOME_R-HSA-180786_HOMO SAPIENS: EXTENSION OF TELOMERES	0.000154693865939183	0.00208324	-3.95240596777408	-0.266594	51	0.11991	-0.146684	0.385684976541539	-0.101474489781959	-0.150281267005107	-0.205561535838179	-0.525236335033765	0.230216985448857	0.19427219756722	-0.187489961912621	0.433222566310947	0.324566460142097	-0.0640647342030559	0.347842194402121	0.354320398394008	0.176785338054195	-0.383686326404381	0.298607686836502	-0.155416068605892	0.531824862409838	0.20642565214959	0.0349426700201583	0.506588537757238	0.359147568184542	0.212501597454134	0.501112951638587	0.52310921758665	-0.460847868158864	0.141503798716262	0.350675923035002	0.0337304297639324	0.626387229885853	-0.184104511724483	-0.469972334240466	0.397956538308701	0.0811145048364251	-0.3117900017394	0.141964734827745	-0.078209734697599	0.256661671179603	0.613956166175379	-0.336212874530376	0.265545913178351	0.137382902286708
GO_GO:0048566_EMBRYONIC DIGESTIVE TRACT DEVELOPMENT	0.000155799257726714	0.00209257	3.95040178845191	0.323312	17	-0.268436	0.054876	-0.438305156403878	-0.359212201741593	-0.241982904802798	-0.242677230652454	0.274192053678292	-0.298660130047821	-0.586693360839935	0.051081045447206	0.436340190888432	-0.596904038322499	-0.1099414831416	-0.692576131216558	-0.726568601818926	-0.494724620354728	-0.420560348915284	0.382670542614007	0.129897429642951	0.400862217531599	-0.392276890671735	-0.621729002243309	-0.303228043528962	-0.609629559007104	-0.45982117919925	0.193412694275849	-0.715244793384475	-0.112585404518323	-0.185615237686578	-0.3101480592082	-0.633203469738938	-0.500391190684834	0.396560428216979	-0.650368503626256	-0.173329044978922	-0.518297238256253	0.526653987772164	-0.0464608326957447	-0.429154927082474	-0.43959894326261	-0.771021668460794	-0.488000688167203	-0.228648506497899	0.462833852158993
WIKIPATHWAYS_WP2683_INFLUENZA INFECTION	0.00015691235059998	0.00210196	-3.94839734985815	-0.297267	146	0.141117	-0.15615	0.335831295633686	-0.109410699457168	0.266884563448477	-0.0341778546242667	-0.309757097307384	0.461264531020944	0.478711449135192	-0.504144603942261	0.389821905826176	0.298032580638579	-0.32832512122337	0.336324354549434	0.382357355812347	-0.435677772589375	-0.264183766760472	0.173625139163715	-0.273332023900024	0.417566794707306	0.081246016469359	0.385969180803029	0.27854797861872	0.590450544267986	0.469009317700798	0.398192204743782	0.404314118859674	0.00771098082795035	-0.390595748634604	0.5946312686862	0.285652190533878	0.696725223630774	-0.344132235239011	-0.0737278069078245	-0.245837250502546	0.457105641382349	-0.35876314460593	0.486741461750676	0.340520558518075	0.418888364493448	0.598099649188965	0.054371431121967	-0.630754089716564	0.155688114687975
REACTOME_R-HSA-156827_HOMO SAPIENS: L13A-MEDIATED TRANSLATIONAL SILENCING OF CERULOPLASMIN EXPRESSION	0.000157785404339724	0.0021081	-3.94683466848736	-0.348746	112	0.181919	-0.166827	0.292941019511875	-0.152553154014914	0.312286699461238	-0.0105792127672446	-0.152770906791173	0.542409588034242	0.563044186498113	-0.536774388759735	0.358084837427542	0.430976696039146	-0.327936664838118	0.404528482926872	0.393563305347853	-0.579618302861838	-0.274495620586207	0.113711943040035	-0.294706897806247	0.458377236192241	0.161780700497763	0.502511571625417	0.312657369805529	0.664532299073721	0.563012403407668	0.442448944346086	0.444093308427045	0.268521377325033	-0.505871702048888	0.682388125456489	0.314083518786144	0.79645312595469	-0.371589093438231	0.189657543888307	-0.341006362580259	0.591528002411961	-0.381740366828394	0.571464172969529	0.488899973363942	0.47992225223974	0.663521598068697	0.19189739336985	-0.810976042907735	0.277730224933423
KEGG_hsa04064_NF-KAPPA B SIGNALING PATHWAY - HOMO SAPIENS (HUMAN)	0.000159227049101158	0.00211622	3.94427228562304	0.210904	103	-0.173126	0.0377789	0.0965789424346168	0.191626370120054	-0.378597036435778	-0.269997945674815	0.0425966505632072	-0.259864042263919	-0.468731253180108	-0.20883596583438	0.172179415468829	-0.0681915343668286	-0.399848742381151	-0.451233024333293	-0.41838760651954	-0.245049009642351	0.0773506015133178	0.187521079347685	-0.173328371375619	-0.123975516325181	-0.393563430758561	-0.348655755905316	-0.145212979203511	-0.0595269388279515	0.0398511220300755	-0.184035179871303	-0.523527155518299	-0.0437627278824658	0.0472009191772357	-0.0982304059244506	-0.14301927083847	-0.114284345838145	0.240480831002158	-0.400831823802205	-0.022468293948712	-0.281062551736527	0.0958955525948262	-0.17966162860392	-0.428599187066897	-0.468671945785845	-0.510243147172622	-0.222841036001956	-0.255193180261038	0.0771057772893862
REACTOME_R-HSA-72689_HOMO SAPIENS: FORMATION OF A POOL OF FREE 40S SUBUNITS	0.000158962906178527	0.00211622	-3.94474010839701	-0.361838	102	0.187615	-0.174223	0.321035407062402	-0.103724281430067	0.283241963571442	-0.0706360027520194	-0.152468629876767	0.566884941236103	0.601978006013022	-0.568907655072401	0.413848234261454	0.448065863360581	-0.358764433423874	0.44764279898068	0.435416471964345	-0.641687441335312	-0.299449233991187	0.113118277163147	-0.323383468555826	0.461592891706261	0.142674939049399	0.543326202711155	0.316379096829081	0.664904318840785	0.574935575389549	0.459576808729833	0.428328676354052	0.287472360682341	-0.530389916286112	0.699803830397117	0.309403950978654	0.82371562019543	-0.366249468657532	0.206375501555362	-0.320644718825782	0.637085653677302	-0.398841311931995	0.598604667898656	0.508429328782686	0.473286825091668	0.672830501004526	0.214970156911094	-0.82756833752732	0.257302460878051
GO_GO:0032967_POSITIVE REGULATION OF COLLAGEN BIOSYNTHETIC PROCESS	0.000159851819945176	0.00211898	3.94316870442722	0.212341	27	-0.152088	0.0602531	-0.0745160162191623	-0.0352112167185142	-0.433489872415748	-0.213390460476794	0.343817228455488	0.148743667545877	-0.306744325582983	-0.304436092753711	0.0444985688130269	-0.393254836565766	-0.308042616031137	-0.144529595879362	-0.322104681970072	-0.320285066574889	-0.164009068307421	0.1285990799752	0.159688024851092	-0.130092791304114	-0.0282494138599671	-0.340214214236558	-0.171684434083925	-0.136581809990502	-0.0981368055926293	-0.0871619896053084	-0.330668216246426	-0.18541515313758	-0.0839571822542944	-0.166080698391063	-0.25907895846602	-0.272662043013814	0.298037795673894	-0.309371261052924	-0.257237737331855	-0.149961285232594	0.300555694180376	-0.0326710055513812	-0.266710921313373	-0.483952876431569	-0.360986113747228	-0.0546958408993753	-0.433979637193488	0.321104132981504
GO_GO:0043488_REGULATION OF MRNA STABILITY	0.000161471896779466	0.00213488	-3.94032614928449	-0.203255	115	0.0755213	-0.127734	0.290236874498818	-0.0392558885430427	0.148927277489132	0.0302079837251331	-0.392051690167531	0.393036810993544	0.140774231822566	-0.402811025127771	0.0671964301725737	0.00147039614565542	-0.268018995497758	0.161637831419854	0.160587552268066	-0.0811653821131373	0.115048328341414	0.430231848205281	-0.0750269521761103	0.401659346989674	0.199171788255004	-0.0502059926744847	0.232248556187495	0.477255336841114	0.280421323091618	0.21781974492823	0.142265223107008	-0.258441815700371	0.327488249632104	0.341589354416156	0.288994166574538	0.538501007619034	-0.10052650039432	-0.385185626052399	-0.291905818028107	-0.131661260682838	-0.0905904992782056	0.392560069272929	-0.20987049443197	0.0104838950244413	0.286145313448003	-0.0298855198349384	-0.172981451738891	-0.0804614961960119
GO_GO:0032516_POSITIVE REGULATION OF PHOSPHOPROTEIN PHOSPHATASE ACTIVITY	0.00016390493916962	0.00216142	-3.93610803032338	-0.22441	15	0.0640018	-0.160408	0.0409975561609821	0.00422353683608026	0.512966506084139	0.0401977991346581	-0.0676001844122835	0.0603744605796278	-0.0328790251937709	0.192589833266759	-0.117255967472194	-0.392444639650668	-0.320817704932829	-0.480473526248821	-0.22936018447109	0.0655292517695822	0.388548496497241	0.575514521107856	0.200964174259213	0.263122315587258	-0.32574294825337	0.112604470411687	0.263574394099051	0.340899474116027	0.319587589128103	-0.0700199596436681	0.108112350032305	0.456664652189616	0.500806030333204	0.107672102244405	0.147291157073279	0.0248118111764802	0.232978188198107	-0.48973651533135	0.0931259310053304	-0.113871656598592	0.553860310029961	0.148172990504321	-0.156461483350728	-0.278442427643648	0.0431232644858674	-0.211055113379277	0.111921242817654	-0.120123515110974
GO_GO:0002053_POSITIVE REGULATION OF MESENCHYMAL CELL PROLIFERATION	0.000166441977850829	0.00218919	3.93177293623026	0.230201	20	-0.139747	0.0904541	-0.532472318683516	0.180719258201699	-0.308774910621971	-0.161370406604551	0.321436318900402	-0.491481151186296	-0.429514645472753	-0.257012881574378	0.251490995670102	-0.27809735178715	-0.0689164159598019	-0.345482699595236	-0.409139466424436	-0.429443040406595	0.0487695761912185	0.393122583334882	0.184678477834683	0.276522296421959	-0.15431321547079	-0.25898024387919	-0.133307187307974	-0.033880767474163	0.028867606939495	-0.0398531195063797	-0.436487814309387	-0.378791577022329	-0.132056671140245	-0.0771418929605137	-0.443920327379047	-0.274934299241468	0.171377593801282	-0.241491099048554	-0.404725582943243	-0.108768579977954	0.246856529821293	-0.332031646371977	-0.00590789960895655	-0.142686783064569	-0.38995634071538	0.203902311035991	-0.336413228453902	0.328233490433868
GO_GO:0001756_SOMITOGENESIS	0.000167002500239696	0.00219088	3.93082368841743	0.147383	48	-0.0924256	0.0549571	0.124142342782381	-0.124562823846789	-0.271209156608601	-0.0744778362892699	0.202767326748834	-0.141190270055781	-0.161104846060611	0.239104663094122	0.0997213303797248	-0.159548827052285	0.104589438388747	-0.132711134231239	-0.145304216906193	0.035600030699207	-0.165146921021489	-0.053890477985253	0.337426000459902	-0.201245882484039	-0.264478231273536	-0.199917602678782	-0.421049251532981	0.0775894099227279	-0.238577142584527	0.151775237541264	-0.298933437650345	0.0479232511939421	-0.15077998368457	-0.0720846715116095	-0.238666923458421	-0.158499579614564	-0.0237015584203115	-0.338182633140887	-0.148147577376758	0.0434136511293507	0.0240086551633946	-0.115744311424208	-0.0841571410037257	-0.121957706255602	-0.193037004764721	-0.263544800907229	-0.315657280698349	0.0804091046551516
GO_GO:0007059_CHROMOSOME SEGREGATION	0.000168737964027622	0.00220794	-3.92790387610425	-0.23903	94	0.121029	-0.118001	0.495269319633489	-0.262885384078547	-0.064974856697462	-0.213539357047662	-0.393811803481581	0.357218280199096	0.415644837908525	-0.0217199088854337	0.289289947549106	-0.00158340299344006	-0.159226631992838	0.00248101508383741	0.390906684111744	0.346770321794081	-0.277438794970228	0.409910494866657	0.0320848311643026	0.411743746409722	0.305768800766665	-0.210596268353982	0.28085647486681	0.216849258525114	0.176688558026738	0.407754495688307	0.512584390519971	-0.0708070733125193	0.183724699181936	0.121102904108308	0.384134622089436	0.423742088169615	-0.282196148014503	-0.38248934179042	0.225079677885853	0.160030989411746	-0.130591203160237	0.0657703518298521	0.130351003442756	0.292820832481607	0.500761433562338	-0.384694941697858	0.279402840170844	0.00786631203252455
GO_GO:1900017_POSITIVE REGULATION OF CYTOKINE PRODUCTION INVOLVED IN INFLAMMATORY RESPONSE	0.00016955339245636	0.00221291	3.92654187224695	0.252418	21	-0.238325	0.0140926	-0.0998043933565352	0.259610863667188	-0.441660543864307	-0.244219489140395	-0.16275565849864	-0.502070911684644	-0.420876279387075	-0.359807636612363	0.33572787437553	0.0278798023898072	-0.576912573772934	-0.670054633202702	-0.661722633295003	-0.406156567294612	0.195577651961805	0.322466932921247	-0.276324480181084	-0.153027306216119	-0.497508478666111	-0.378345381105716	0.0134914107800201	-0.487081678812646	0.0216764919801634	-0.324846167580683	-0.669041377647868	-0.310852850538624	0.2207779264879	0.109901333351277	0.02869536823596	-0.279915992081759	0.12544296256304	-0.455659832225827	-0.0822211609347901	-0.339178283190434	-0.0865111673500375	-0.37846110197226	-0.464509117201813	-0.590188826257825	-0.583400790839263	-0.253432133605967	-0.27603254436549	-0.147470543321168
REACTOME_R-HSA-189451_HOMO SAPIENS: HEME BIOSYNTHESIS	0.000171777562382332	0.00223619	-3.92285846217192	-0.278607	13	0.105093	-0.173514	0.67251846403273	0.446139615219806	-0.182339736152037	-0.00246912343496697	-0.289246902321985	-0.00551647364670677	0.0735996313627139	-0.144859554127789	0.123268153850133	0.552184805937002	-0.445333536724024	-0.388690139679577	-0.134914317796681	-0.456949934111177	0.138479856294866	0.360633260796663	0.0128747668625603	0.33009281897649	0.409999365498351	0.397938012924603	0.541613716601407	0.706143584054685	0.395118772528411	-0.239450861115116	0.0219661956836689	-0.329314995232584	0.333780109149076	0.699631917317896	0.088554022499391	0.431317813093064	0.0998879389379843	0.243095788748748	0.356789012769131	-0.0547458232358992	-0.237737605372263	0.0595281778994231	-0.540298576242455	-0.00722150682253173	0.227656946416087	0.279827102675093	-0.234747113940043	-0.047408639126396
GO_GO:0035810_POSITIVE REGULATION OF URINE VOLUME	0.000172504627524843	0.00223991	3.92166426879561	0.260126	14	-0.21525	0.0448756	-0.217044993582474	-0.481744837992271	-0.175223396565771	-0.477969892526984	0.506215806105721	-0.387683119019659	-0.503424286996255	-0.167313288835944	0.381193144902744	-0.584431146047074	-0.40261067433936	-0.223143021935445	-0.531320481819444	-0.257800524241301	0.165261836723621	-0.161663852537704	0.369314356803113	-0.269374724219042	-0.413919031940609	-0.00876928927268281	-0.0947889164273758	-0.34904651809598	-0.384302350005208	-0.0867848252161548	-0.409137099325442	0.165020312467393	-0.275502985552895	-0.290630820064122	-0.577281845218441	-0.530409691694721	0.0356492495067162	-0.245076631461066	0.00898829401060464	-0.215267522888379	0.316917099473661	-0.261054449635404	-0.371331040626815	-0.539960968492638	-0.71189469732786	-0.065198118330303	-0.102707056332058	0.0681373293892077
REACTOME_R-HSA-5365859_HOMO SAPIENS: RA BIOSYNTHESIS PATHWAY	0.000173078968615215	0.00224164	-3.92072432030978	-0.224548	22	0.0300445	-0.194503	0.142802205826556	-0.176166436060575	0.360558646055646	-0.0386819716512106	0.277314585769739	0.189118780840023	0.136545666850615	0.186460025767477	-0.024137065936477	-0.0285997255902298	0.124429197417907	0.0865405160219524	-0.132545564438297	0.167264123070691	0.237564581712661	0.0610635175227714	-0.642358984443039	-0.0463319993208154	0.280007553406494	0.0808273346071947	0.206353853942542	0.448810363432944	0.0859776359049955	-0.375899087448014	0.140871205799128	0.260029719539369	-0.128479385369952	0.414805842277024	-0.376667343012022	-0.17655477468863	0.179218656661607	0.400854271827658	-0.42927035906282	0.145243060660499	-0.0195842704455909	0.157987252753481	-0.382940460839487	-0.186945190208907	-0.414738039223413	-0.253670946594204	0.294747647496281	-0.500271342992892
GO_GO:0043408_REGULATION OF MAPK CASCADE	0.000174457059207229	0.00225374	3.91848108925775	0.173944	20	-0.18062	-0.00667635	-0.281434185973387	-0.417429148786996	-0.227412420491882	-0.141242052897816	0.0340361766237925	-0.247054638120693	-0.549957589986173	0.0329850197162407	0.039994379510834	-0.546208977443774	-0.204737646172832	-0.320204485609777	-0.100884981138575	0.0111371647480951	-0.0852098123040957	-0.167623534760639	-0.167491603711337	-0.254144107456193	-0.293994485437882	-0.237030186931978	0.0241999164264384	-0.0926582833868851	0.0925047005171841	0.133533487268399	-0.248222004803547	-0.139451767255003	-0.148057762028281	-0.0811158497976613	-0.523338047891975	-0.15226364742249	-0.249221067597224	-0.368165720681163	-0.108513500538547	-0.278383965240335	-0.162572461915592	-0.278716403913766	-0.289872238794087	-0.378020854721275	-0.134806220724176	0.113065269524391	-0.011438412055654	0.10967173412169
REACTOME_R-HSA-77289_HOMO SAPIENS: MITOCHONDRIAL FATTY ACID BETA-OXIDATION	0.000175040858405476	0.00225554	-3.91753589678537	-0.234424	37	0.0425334	-0.191891	0.285348960551985	0.394596885326318	0.0906116692399583	-0.00517555067305178	-0.298878683162642	-0.0902741593965022	0.0771953147369913	0.101898950975595	-0.0138065980734529	0.31594581489899	-0.590253422885456	0.238754281071906	0.262085319206939	-0.39505464376897	0.418423319158153	0.0655444821960612	-0.559400805901425	0.270121859091467	0.323007784922101	0.350768136186557	0.533107474809188	0.371213506499894	0.321055176388406	-0.272469732837322	0.0213661570389382	-0.450066350243553	0.0783920448100133	0.102283328523365	0.216685403258636	0.362860507115	-0.20107073745346	0.361786914995206	-0.39704792966769	-0.137491341556619	0.00863143782059872	0.0538508374589342	-0.485717836905159	-0.298268761478247	0.148028789078866	0.0975032447367595	0.0677780591929338	-0.280362274143366
REACTOME_R-HSA-427389_HOMO SAPIENS: ERCC6 (CSB) AND EHMT2 (G9A) POSITIVELY REGULATE RRNA EXPRESSION	0.000177680793255551	0.00227226	-3.91329903340461	-0.239392	74	0.133516	-0.105876	-0.140355523990393	-0.0101269612269461	0.115871523937972	0.230209755193298	-0.178189042193156	0.518413295951968	0.57291522084976	0.140186379616387	0.0307174345996096	-0.172837488333983	-0.226708786681771	0.195942021339831	0.133271339132189	-0.108683896213523	-0.36005772820582	0.518291288922554	0.177303425442485	0.215390575215513	0.368670666982053	-0.322559431736463	0.0077688960771892	0.167503790831429	0.275926829560387	0.302397159159356	0.2755602326404	-0.0364993778635304	0.233986261011735	0.246218359472373	0.234640771750011	0.460069868822318	-0.0175345781281369	-0.169176060841248	-0.0166265612748078	0.544758698801399	0.371331396267255	0.377108475786347	-0.31111394399534	-0.286019513397091	0.401964996699323	0.248462369014263	0.465781150675455	-0.248590498659884
REACTOME_R-HSA-8949613_HOMO SAPIENS: CRISTAE FORMATION	0.000177289535937896	0.00227226	-3.91392315249617	-0.325097	31	0.112477	-0.21262	0.463098169734547	0.42420702312543	0.4609342660841	-0.247228409907781	-0.607103641440597	0.372474930898844	0.218438035821481	0.0521262922491016	-0.0389175424785042	0.535482770507428	-0.66303809095664	0.410259452030027	0.574340421090359	-0.615709693492407	0.234570409141984	-0.0281531585492109	-0.647422939920171	0.246948618866812	0.401104228764513	0.142981588356649	0.334295053331656	0.613370303672235	0.61218583261203	0.396344629811322	0.606755867226429	-0.356524196125423	0.26825632478215	0.58423754008297	0.552662782074128	0.675624491939953	-0.254568895930175	-0.189228271237762	-0.459925749533656	-0.240735556915154	-0.547016582541088	0.519283886284677	-0.373171608808281	-0.163379682087136	0.505396843987875	0.126895613282421	-0.288594832090963	-0.202011312088272
WIKIPATHWAYS_WP4106_CRISTAE FORMATION	0.000177289535937896	0.00227226	-3.91392315249617	-0.325097	31	0.112477	-0.21262	0.463098169734547	0.42420702312543	0.4609342660841	-0.247228409907781	-0.607103641440597	0.372474930898844	0.218438035821481	0.0521262922491016	-0.0389175424785042	0.535482770507428	-0.66303809095664	0.410259452030027	0.574340421090359	-0.615709693492407	0.234570409141984	-0.0281531585492109	-0.647422939920171	0.246948618866812	0.401104228764513	0.142981588356649	0.334295053331656	0.613370303672235	0.61218583261203	0.396344629811322	0.606755867226429	-0.356524196125423	0.26825632478215	0.58423754008297	0.552662782074128	0.675624491939953	-0.254568895930175	-0.189228271237762	-0.459925749533656	-0.240735556915154	-0.547016582541088	0.519283886284677	-0.373171608808281	-0.163379682087136	0.505396843987875	0.126895613282421	-0.288594832090963	-0.202011312088272
REACTOME_R-HSA-380270_HOMO SAPIENS: RECRUITMENT OF MITOTIC CENTROSOME PROTEINS AND COMPLEXES	0.000181488988644103	0.00230932	-3.90729205504106	-0.204468	80	0.123619	-0.0808484	0.474046594455235	-0.188722227503953	-0.212309743911318	-0.249665097498451	-0.13459110632927	0.394330891254517	0.390058751640177	0.0277208789506186	-0.0452991430458108	0.0714751301970939	-0.0765946175798503	0.209232066989007	0.456872268828218	0.124343369116617	0.10178104334132	0.342488240647096	0.217406831197912	0.0147146338954765	0.00784580389939915	-0.199172717603376	0.100951705320641	0.226322658305209	0.198583828937383	0.414590712087707	0.411018246249062	-0.287681601107247	0.0596024195684302	-0.0891343945042953	0.338520938922307	0.232899239123779	-0.118216787675785	0.0643815043426919	0.342519585440652	0.293675415233015	-0.182601601858923	0.167833266833769	0.165066792174101	0.454863526380085	0.475761543715617	-0.138557068980436	0.212030413685919	0.121080133477314
REACTOME_R-HSA-380287_HOMO SAPIENS: CENTROSOME MATURATION	0.000181488988644103	0.00230932	-3.90729205504106	-0.204468	80	0.123619	-0.0808484	0.474046594455235	-0.188722227503953	-0.212309743911318	-0.249665097498451	-0.13459110632927	0.394330891254517	0.390058751640177	0.0277208789506186	-0.0452991430458108	0.0714751301970939	-0.0765946175798503	0.209232066989007	0.456872268828218	0.124343369116617	0.10178104334132	0.342488240647096	0.217406831197912	0.0147146338954765	0.00784580389939915	-0.199172717603376	0.100951705320641	0.226322658305209	0.198583828937383	0.414590712087707	0.411018246249062	-0.287681601107247	0.0596024195684302	-0.0891343945042953	0.338520938922307	0.232899239123779	-0.118216787675785	0.0643815043426919	0.342519585440652	0.293675415233015	-0.182601601858923	0.167833266833769	0.165066792174101	0.454863526380085	0.475761543715617	-0.138557068980436	0.212030413685919	0.121080133477314
REACTOME_R-HSA-442660_HOMO SAPIENS: NA+/CL- DEPENDENT NEUROTRANSMITTER TRANSPORTERS	0.000185546368486292	0.00235505	3.90102317022035	0.210875	19	-0.12558	0.085295	-0.03000825957128	-0.398945203562162	-0.339222550530045	-0.262848927538336	-0.163634270490672	-0.35534749951739	-0.500419318929249	0.307065025099984	-0.170546909555749	-0.130721773722063	0.150136432139367	-0.273972573749142	0.254154788046842	0.0714381599928453	-0.242288924680922	0.154821753274745	-0.268679427202321	-0.311648597018964	-0.26104062868825	-0.360253652632978	-0.369885512149082	-0.0280297194154285	0.0559943987496983	-0.420815163498369	-0.384921679508721	0.0137883576731119	-0.317107976092046	-0.33641436039278	0.136893507327826	-0.235560462889144	0.342290755221549	-0.0448640356314839	-0.201619394201882	0.0139896212282619	0.311634108886819	-0.0384254624262489	0.0694349592825694	-0.551802217499904	-0.212979804122244	0.463774125807392	-0.282171308441813	0.341848317710966
REACTOME_R-HSA-110314_HOMO SAPIENS: RECOGNITION OF DNA DAMAGE BY PCNA-CONTAINING REPLICATION COMPLEX	0.000187454461345274	0.00237333	-3.89812022631961	-0.268793	30	0.103595	-0.165198	0.498050952389222	-0.0874319389981871	-0.263278412896018	-0.30524152781887	-0.416424209823703	0.295343321296296	-0.0174680257114525	-0.176355486475499	0.383575040998569	0.0360921035085174	-0.430900476342251	0.309438497824392	0.387234215543133	-0.0123046570843575	-0.100262335911352	0.359202179835935	-0.188609763654762	0.581359524169555	0.362839366117061	0.199531771763493	0.518408481104515	0.298013946165142	0.362798537539238	0.386875165807886	0.4119600015285	-0.47951402634818	0.223437713267031	0.349076254861307	0.129283462624935	0.651492747806119	-0.330516228391066	-0.528961390699443	0.366567121116816	0.10621200958816	-0.257838156027295	0.00312581621904245	-0.155495851177938	0.217143148163776	0.587973299032894	-0.314725268094667	0.287694519164393	0.0890593210868383
REACTOME_R-HSA-167172_HOMO SAPIENS: TRANSCRIPTION OF THE HIV GENOME	0.000191418251084003	0.00240552	-3.89217897287311	-0.214133	68	0.0934368	-0.120696	0.325446333538638	-0.12031551102519	0.315307051825355	-0.112110092594676	-0.467942612187224	0.45181848596246	0.253182096416815	-0.255230844790137	0.0800892726232455	0.120024763924937	-0.0478283963145982	0.275573778325927	0.421689342707515	0.0264435313624762	0.0178256399191714	-0.174575520559832	0.0591963186338547	0.257942443159533	0.0542477267701777	0.169327024444451	0.179490216033934	0.186077911629948	0.0283369484777166	0.357763857046514	0.358784578406654	-0.363968254771329	0.190653047044569	0.398174872052738	0.251228720699147	0.4745696552963	-0.212792556524106	-0.306022155806149	0.103666503383709	0.113873611652166	-0.149556480203096	0.426658368718567	-0.0620744514569931	0.0988130106018771	0.500407983110434	-0.184819324888676	-0.20846825388874	-0.270336673846599
REACTOME_R-HSA-6781827_HOMO SAPIENS: TRANSCRIPTION-COUPLED NUCLEOTIDE EXCISION REPAIR (TC-NER)	0.000191076691937797	0.00240552	-3.89268627854524	-0.222972	77	0.108128	-0.114844	0.383314439375776	-0.196093698510043	0.0399458936124304	-0.232734247475369	-0.463724500942471	0.424762902085815	0.112791353249132	-0.141964816571073	0.323398305329644	0.121284927333472	-0.103576791676057	0.374715734181664	0.398888672920863	-0.0998417438979927	-0.136296617347596	-0.0113111884140052	-0.0726048823164085	0.236895651464876	0.129549948667479	0.207916098009817	0.416985033086094	0.28394956154932	0.216816450059281	0.454555968901528	0.464969368161548	-0.374647947354219	0.0829017259084643	0.354242295859654	0.140392175626926	0.539456176970167	-0.197646966788203	-0.364204073973421	0.195062249848778	0.169181586748342	-0.324252653120089	0.371946274482723	0.0861955654877257	0.14879716890946	0.527858662389345	-0.0993029595663707	0.0446711650607349	-0.058315070160189
GO_GO:0000027_RIBOSOMAL LARGE SUBUNIT ASSEMBLY	0.000191047844682925	0.00240552	-3.89272916402404	-0.333275	25	0.171309	-0.161965	0.445594933838365	0.022080797937193	0.209064758839834	-0.0920152139592958	-0.337175310411027	0.645020372953524	0.588662054724406	-0.660093832226992	0.447156665123344	0.409997646398983	-0.440681962585164	0.581865357126004	0.521041185883284	-0.353105769944418	-0.404451848819685	-0.00408916102151594	-0.284360913114825	0.379011227306694	-0.0703838768380267	0.158912339321585	0.270441451673924	0.604261383226979	0.428549664345611	0.52996719259229	0.554757870656405	0.260024114909367	-0.506845640967475	0.607985376505667	0.350033748282815	0.740102745537315	-0.178373223111128	0.198587282002069	-0.213673969537478	0.543483575912877	-0.179421261676464	0.620768048675712	0.405565239077329	0.180134334852685	0.694451141126556	0.107233511667241	-0.756402203562663	0.328702100234286
GO_GO:0032012_REGULATION OF ARF PROTEIN SIGNAL TRANSDUCTION	0.000193033308712611	0.00240824	3.88979183958783	0.221252	17	-0.0848046	0.136448	0.00107881256147488	0.0310496960971721	-0.358025546325679	0.183134070836788	0.346338231833913	-0.0882177928859953	-0.290981528229854	0.314611169175534	-0.298407390013508	0.0652388498522777	-0.154020322036598	-0.408844160872522	-0.105550022162009	-0.358043579568146	0.156981057865954	0.0449556374888582	-0.111420678860887	0.145941665240794	-0.0187516396715162	-0.365513580284191	-0.213390119591008	0.494444707855005	-0.1647049897598	-0.236279331187523	-0.575316507928398	-0.00409365005503587	-0.163899388398879	-0.436908605922449	0.0557818072161413	-0.381569959048819	0.140776193340731	-0.109583076683851	0.128364193666749	-0.0337163172722517	0.444883523224414	-0.624684810309091	-0.312839395336159	-0.241572843279774	-0.394831909653063	0.242355013757172	0.178242850843443	0.270556198558903
WIKIPATHWAYS_WP4034_MITOCHONDRIAL FATTY ACID BETA-OXIDATION	0.000193057774527488	0.00240824	-3.88975582487197	-0.226137	38	0.0137722	-0.212365	0.259530778839775	0.365750732906327	0.0616513470710217	-0.0173218861249133	-0.307566394983411	-0.137594296096684	0.0488802936855839	0.0831135116687232	-0.0515958747635751	0.283251728694077	-0.601610732962676	0.216249996669097	0.216106253018696	-0.413557538062561	0.363331981274088	0.0366663582445354	-0.565667325765924	0.229689711701049	0.286425538791825	0.316832174752307	0.487520979155403	0.337180275887333	0.283369667982348	-0.302847022721724	-0.00728915155031615	-0.461818493744969	0.0555882430737839	0.0550643296674778	0.17093639074813	0.321260499266454	-0.221993358583166	0.328989095107571	-0.409397081009221	-0.154307076286759	-0.0108427919804551	0.0236792799587701	-0.490362292757141	-0.315419381229958	0.113639599139827	0.0397331585137799	0.0494101347535542	-0.291268637332066
REACTOME_R-HSA-174417_HOMO SAPIENS: TELOMERE C-STRAND (LAGGING STRAND) SYNTHESIS	0.000192432254544298	0.00240824	-3.89067798931774	-0.275939	34	0.125918	-0.150021	0.377893978117739	-0.229964777972556	-0.245294538353024	-0.327892269964712	-0.377056033639231	0.247459343373297	0.0347978302787113	-0.228024988388982	0.380938148822576	0.35127099276528	0.0422222173098257	0.399214379941193	0.322354829918131	0.0637575497943715	-0.355219981831828	0.405456619148469	-0.187017108404128	0.588031892943863	0.376912090935163	0.00934758143889269	0.495026966353162	0.233056503272233	0.305225033331819	0.523884264969124	0.4537762334928	-0.419333644784812	0.30861478720266	0.381672841916581	-0.0153053920214078	0.66807145758592	-0.226530276585987	-0.468581085006668	0.511492036082884	0.159417841325289	-0.471741569503136	0.198999971702952	-0.134679100329743	0.216191327730411	0.64420689966439	-0.361746895377671	0.511736762759336	0.170093574456125
GO_GO:0010035_RESPONSE TO INORGANIC SUBSTANCE	0.000197328184877992	0.00244984	3.8835354623962	0.203416	15	-0.100992	0.102424	0.0560118706408209	0.283523207772704	-0.19649079234059	-0.313818269286333	0.309246252917635	0.0118728014345358	-0.165812397564995	0.120223808376259	0.352448767752278	0.0981379358859624	-0.198498084885328	0.0411189978266073	-0.21027947492263	-0.0549439593717709	-0.113566153376601	-0.0971134493021036	-0.0987974173956592	0.253282828749395	-0.0585071455130124	-0.0583489666167958	-0.153686189034326	-0.15946060799695	-0.0739872587099489	-0.454820633200375	-0.300167382096706	-0.100041619668918	-0.356228378779796	-0.123646314710559	-0.0597306266655754	-0.579757654355733	0.109003049315044	-0.292644571722499	0.0209885236463634	-0.206115666765293	0.268603738117266	-0.130503691920661	-0.307390086594369	-0.461862132570698	-0.558508460446416	0.209159095197909	-0.389550668181077	0.46771116269104
KEGG_hsa03040_SPLICEOSOME - HOMO SAPIENS (HUMAN)	0.000197357946439591	0.00244984	-3.88349256409268	-0.229296	151	0.106389	-0.122907	0.372879370437295	-0.191904964358993	0.0687258726352074	0.0235508667176584	-0.479512774648246	0.478726037879878	0.308103547836722	-0.230679667325785	0.0604424045944689	-0.0721198830716502	-0.12318251133314	0.374482528527097	0.374496376432426	0.0918920025348743	-0.343470229922486	0.203018840673296	0.254885650657853	0.245365802904652	-0.0880064271071109	-0.00426312583063571	0.18875391321597	0.376136253230063	0.3352797110491	0.389195696592867	0.500711601306328	-0.362139891924831	0.200863818587004	0.0685995100427698	0.406350795673268	0.542278086470475	-0.248104487693714	-0.161912159218156	-0.0502331085083241	0.206701029586876	-0.360174646299544	0.398230376220009	0.0826905124817921	0.2233700915588	0.486911369799206	-0.186252141951623	0.00126968772221961	-0.252299026319781
REACTOME_R-HSA-2408557_HOMO SAPIENS: SELENOCYSTEINE SYNTHESIS	0.00020423795991718	0.00252906	-3.87373788228446	-0.356925	94	0.182195	-0.174729	0.333583667184557	-0.0957915202533829	0.245577290870864	-0.0123025568337733	-0.16752651414225	0.568068734807855	0.598895958234388	-0.58109887860745	0.376017963244961	0.453901286081566	-0.385907301142324	0.473878436437668	0.427697907555115	-0.691106016377334	-0.298874175087874	0.0711645347819844	-0.344896873445613	0.464611679510656	0.23213309096537	0.532126600334109	0.295567524787854	0.663311595409161	0.596607085423437	0.409659947896516	0.417260677831006	0.179348108685303	-0.557641632381275	0.720473860653496	0.233733909097653	0.841900659885686	-0.349684591643012	0.246002374212028	-0.330712101691782	0.64835047200732	-0.401372054402634	0.594320016587006	0.489407546257809	0.464697890566361	0.665015491578784	0.241230501180096	-0.797619230339676	0.263139937861278
REACTOME_R-HSA-192823_HOMO SAPIENS: VIRAL MRNA TRANSLATION	0.000205859647925459	0.00254294	-3.87148435170248	-0.363054	90	0.180798	-0.182256	0.287635239190567	-0.143894916122238	0.193672273331246	0.0341714821495469	-0.116101524777632	0.561993837958837	0.634086841097345	-0.620240732449666	0.386829614643049	0.454657321967256	-0.408202210221976	0.450042476801758	0.435405665130657	-0.704510312703766	-0.314659813990229	0.116974397842865	-0.358536571583703	0.445660768905173	0.192126038879007	0.534957947942977	0.266332302092037	0.663192504437449	0.622405270467333	0.437273158641327	0.401102570739951	0.25214522769836	-0.55376084463633	0.737956815617673	0.269990240217005	0.86298119680904	-0.387544233777584	0.250905847821845	-0.377518223190611	0.677223431029034	-0.399830443025106	0.611814649550538	0.49622308163341	0.47795728170814	0.670213529941671	0.204691601720415	-0.833121562910219	0.244470837485413
KEGG_hsa05014_AMYOTROPHIC LATERAL SCLEROSIS - HOMO SAPIENS (HUMAN)	0.000206522436387601	0.00254494	-3.87056820465686	-0.183989	364	0.052673	-0.131316	0.312071863536414	0.07147021606099	0.148931084066675	-0.118231711288504	-0.291296801295932	0.178903785288656	0.149446861241714	-0.13401454905617	0.0112814371542679	0.052014389366003	-0.378622959504002	0.207397718373832	0.232764286457491	-0.276197264296998	0.0872211073393796	0.310185731556864	-0.241249253538049	0.14803976205684	0.160291281260385	0.101491235304144	0.219214025961891	0.449066346565653	0.339175003456096	0.0371451313386742	0.1424181355851	-0.309221248937122	0.259762200186012	0.311521770794004	0.177383389272901	0.394575169421552	-0.0637922072750639	-0.194829402119206	-0.168800393039441	-0.096506355309946	-0.138043889437414	0.322432997681808	-0.285365364644243	-0.0878717577307328	0.246587742685634	0.0640327397268708	-0.19118838053218	-0.159773552004134
REACTOME_R-HSA-6782210_HOMO SAPIENS: GAP-FILLING DNA REPAIR SYNTHESIS AND LIGATION IN TC-NER	0.000209005070163916	0.00256929	-3.86716133228506	-0.22957	63	0.112753	-0.116817	0.372620289724346	-0.170298162068822	0.00286836786324793	-0.207185412177968	-0.451495896688709	0.392084706228334	0.145751012631218	-0.167559878479144	0.282852520986065	0.138123071649691	-0.0856830773372287	0.427399214376945	0.428146244589936	-0.0766800368356818	-0.158992482954649	-0.00869303767177285	-0.0639048566182952	0.254184937226542	0.12680059038504	0.24353147240193	0.426366453970284	0.258206102526727	0.272096255640296	0.45449602579318	0.536213497783726	-0.39836376927276	0.0500413546599678	0.314499668208319	0.145226687475826	0.540161736282399	-0.215765082542369	-0.381983090750342	0.205684335719528	0.201376451432169	-0.321363288336043	0.357884902564125	0.031403041276564	0.192733454365941	0.568243722714262	-0.0998258207466773	0.0616701152959169	-0.0303387718718058
GO_GO:0150104_TRANSPORT ACROSS BLOOD-BRAIN BARRIER	0.000213301450358108	0.00260947	3.86135577571104	0.156344	82	-0.114727	0.041616	0.044364593327028	-0.193974835208378	0.0635610861089706	-0.147714995880581	0.0664950250201488	-0.382519615587293	-0.378690184657528	0.0171328341826461	-0.000350481256093549	-0.332093576176779	-0.222799454839768	-0.212788042282026	-0.0342403319076911	-0.0137823790183026	-0.0887171855459906	0.0530483179307005	-0.0802023407082141	0.15673710297241	-0.134647760148674	-0.365266379957185	-0.340412552564988	0.107722456174568	-0.289595311087275	-0.0800910064998685	-0.301932456490018	0.17590419291466	-0.149212275637437	-0.141157449370845	-0.140010499047802	-0.319573359608862	0.188417975037511	-0.147216279275513	0.0688094309801479	-0.319252164980718	0.381964872297266	-0.311978961789581	-0.237882683513798	-0.266020022007765	-0.250181837178538	0.0556854506274057	-0.20136544322986	0.37132383934122
REACTOME_R-HSA-73772_HOMO SAPIENS: RNA POLYMERASE I PROMOTER ESCAPE	0.000212999412449791	0.00260947	-3.8617602443572	-0.21832	89	0.110175	-0.108145	-0.20407236304177	-0.112827907930841	0.225294129229882	0.160130123750897	-0.394164760464333	0.422858084462789	0.495394620699845	0.0316558320216214	0.142778065040959	-0.174415235275731	-0.128148901158399	0.141120876431368	0.269282602972608	-0.0919412461962886	-0.361918256091245	0.186926013906529	0.200411935342954	0.232966736779953	0.294114097312323	-0.29393759701357	0.0289311033089476	0.102814029762072	0.169291489696232	0.371042222664427	0.422510630735611	-0.0311672548333271	0.18970658530918	0.413114440296973	0.24440272231638	0.459467486315758	-0.192043209621714	-0.219698128254024	-0.0141168271336995	0.472361946123063	0.22690339614753	0.449778604481666	-0.172229280822031	-0.114680467713992	0.461845498915808	0.0494747218966923	0.157939728960839	-0.354718514091542
GO_GO:0001502_CARTILAGE CONDENSATION	0.000214373284965238	0.00261079	3.85992484779431	0.231669	21	-0.13138	0.100289	-0.360993425167527	-0.0167260608147163	-0.0680330280942558	-0.0306509441018153	0.396681034800431	-0.314884870495404	-0.161354331765716	-0.0717573764764847	-0.0800389573901241	-0.354518176200545	-0.275474106226134	-0.296760698571544	-0.356312532759982	-0.382056007740906	-0.0512210590568587	0.3806365072104	0.46563922168172	0.00369169788938128	-0.328133887462827	-0.20781592380577	-0.381570546916463	-0.297333283293277	-0.0853740463671105	-0.0440890436701963	-0.440571784795614	0.392159613641345	-0.282977590026593	-0.155030499203021	-0.430007107643539	-0.437077676730342	0.221322172967563	-0.418389954801382	0.203161360819344	-0.409785986178565	0.322201795157619	0.126090268003428	-0.159406076976488	-0.344398364371646	-0.542115037779146	0.0523896241891676	-0.165691795470368	0.473061890007982
REACTOME_R-HSA-156902_HOMO SAPIENS: PEPTIDE CHAIN ELONGATION	0.000214437637085888	0.00261079	-3.8598391535076	-0.366267	90	0.186101	-0.180166	0.270416979508001	-0.118824107023881	0.172313553439435	-0.00391527650061119	-0.0827661554428915	0.57840061867565	0.635022053769609	-0.611888572596315	0.396615913338998	0.463258929831057	-0.39337995286969	0.435258565932773	0.395255583286495	-0.714194611213967	-0.320652360013497	0.114172664303361	-0.330351261505831	0.445715859115051	0.149749854599962	0.552070332883321	0.295855527310643	0.675577023408177	0.622000993367067	0.448408073990827	0.402124295244493	0.287678706686877	-0.58074032149583	0.738019417388836	0.277869916422327	0.873520834874381	-0.36075641442264	0.272024803521544	-0.33747985626434	0.684060331281111	-0.416023305542005	0.619327867584833	0.508087009877618	0.495656645151998	0.676843487426424	0.250729879418405	-0.834939750153105	0.234868535769892
GO_GO:0030307_POSITIVE REGULATION OF CELL GROWTH	0.000216230382618811	0.0026204	-3.85746166651421	-0.1425	84	0.0167351	-0.125764	0.34721793891624	0.157835893737056	0.0521027589828386	0.0284453727772553	-0.0999230738332199	0.182689327181974	0.0446491815561811	-0.0671541997575916	0.0477892058621315	0.0115519578604349	-0.39467950774336	-0.194564256188629	-0.269872158337911	-0.0418301204252511	0.285657657271581	0.333937329902263	-0.265285811377323	0.19334428663779	0.134783703701286	-0.0813175634725593	0.29889999652671	0.282696727898847	0.0342255555053581	0.00262861122285427	-0.183137759796315	0.0108397988033271	0.158512771543054	0.248372795364615	-0.0484920256464818	0.105500054167376	-0.0772635581638689	-0.134256539835671	0.0088824169912482	-0.0819195670872293	0.313535183738537	-0.0405197132253229	-0.347890672786503	-0.140902683149972	0.0386125624393452	-0.190550045454931	0.0229860004287757	-0.0425477714384859
REACTOME_R-HSA-5693607_HOMO SAPIENS: PROCESSING OF DNA DOUBLE-STRAND BREAK ENDS	0.0002167756480417	0.0026204	-3.85674228297848	-0.2183	98	0.102902	-0.115399	0.353264020549393	-0.122490282337624	0.0600782064246166	0.0676204879041633	-0.400472920140261	0.314687510257127	0.388392879668031	0.105241000131354	0.119128292571404	-0.0359148875318265	-0.103955687781227	0.128668582487262	0.33354300452802	0.146136768452484	-0.238526179067596	0.444835245022346	0.0766004898368287	0.357374767028865	0.257664796416733	-0.313324895872946	0.0664379256664759	0.0863228524683562	0.228094474647591	0.350736194263175	0.450870513632871	-0.350298879764404	0.222120865750696	0.159192046965374	0.199470495994691	0.457305825217104	-0.357272370359709	-0.385541656367033	0.0609761975953463	0.289438475141648	-0.0385359382980102	0.21422053507138	-0.172873928537442	0.131752916529521	0.472508716078396	-0.223174989774928	0.418664290922936	-0.0769487290668809
GO_GO:0000717_NUCLEOTIDE-EXCISION REPAIR, DNA DUPLEX UNWINDING	0.000216366599260708	0.0026204	-3.85728179003968	-0.223988	22	0.0971508	-0.126838	0.28166164346278	-0.0567173622699349	0.369679171072641	0.210837811789884	-0.304364274897814	0.255344813705547	0.230843474978173	-0.160220120838309	-0.02496195152778	-0.0490823290949807	-0.379642084012317	0.247641904134303	0.330376749295017	-0.340395231206525	0.130479881887386	-0.0576360818155362	-0.0824855068533216	0.304884103058039	0.103646227791085	0.251823140681618	0.587648584499717	0.193817523496912	0.200731613692554	0.419243110762526	0.523740149261118	-0.278599714924923	0.276420139647953	0.359629200101491	0.105818740122523	0.43674774341243	-0.491476472970382	-0.240766788588261	0.0772829974223916	-0.204475919582708	-0.0185364084925716	0.123325660026877	0.0354421904602676	0.339867913741453	0.498886352570458	-0.213686956775222	-0.00959180460469289	-0.260920515686441
REACTOME_R-HSA-72202_HOMO SAPIENS: TRANSPORT OF MATURE TRANSCRIPT TO CYTOPLASM	0.000219569501386283	0.00264787	-3.85308316399842	-0.236476	80	0.128671	-0.107804	0.450558596026391	-0.161958432496903	0.115474628916113	-0.0820592195567594	-0.499101104913699	0.408112761277907	0.317046744452069	-0.0118248172742197	0.263106179388344	0.0912285348538385	-0.12693338324837	0.341302477188401	0.47425357486549	0.326890066697674	-0.23521414713183	0.198382597780149	0.332202731651576	0.256485811260928	-0.0406118101159137	-0.0286361162131332	0.287021095466815	0.329600112694243	0.11144325874241	0.419816073668485	0.529543095520023	-0.313987947592889	-0.0206612149229883	0.155458770059534	0.33274248948727	0.4536888116841	-0.319132838757317	-0.172399431984328	0.0108185200319746	0.0882984092800544	-0.207980643345194	0.144406676307678	0.233244526288429	0.431466367158935	0.521193563113641	-0.238308620797031	0.110553510503206	-0.0889579891083837
REACTOME_R-HSA-425366_HOMO SAPIENS: TRANSPORT OF BILE SALTS AND ORGANIC ACIDS, METAL IONS AND AMINE COMPOUNDS	0.000220756975026737	0.00264961	3.8515413685404	0.150283	86	-0.101725	0.0485583	-0.110409412823223	-0.178465834428336	-0.151422723856121	-0.0165491500622609	-0.0890342303204097	-0.240325129328193	-0.289927887243231	0.125734973913982	-0.261831746804502	-0.327262558787378	-0.0793547748959609	-0.274785938619254	0.0933774865738799	0.186206937915169	0.0255328587270344	0.0263855930066842	-0.176198992438942	0.00318386411769239	-0.0690127489028754	-0.288542896238995	-0.182635413746806	0.121646455926296	-0.149068540586976	-0.385899739141624	-0.206228996430201	-0.100005049990845	-0.177195154173	0.112336416590487	0.10722078928091	-0.146227177242416	0.107251857187457	0.137741721228545	-0.217747100146672	-0.194568068956811	0.206532472069597	-0.252018185067872	-0.207207747180104	-0.426894587802342	-0.27603429369425	0.0918931114172761	-0.0409161485358813	0.213995792524613
GO_GO:0042776_MITOCHONDRIAL ATP SYNTHESIS COUPLED PROTON TRANSPORT	0.000220259453461546	0.00264961	-3.85218637610489	-0.344801	20	0.100204	-0.244597	0.393964400470926	0.408906973866475	0.345742227373154	-0.37302507541971	-0.694553250872698	0.336520385510983	0.338077427466643	-0.0490671967228196	0.273692076401649	0.535823448842442	-0.691576194081647	0.479756157487687	0.67588241807451	-0.693527205353975	0.00499683124160449	-0.0796946850855919	-0.734164718759588	0.253846860512927	0.472099809186446	0.307695597561598	0.25569352490767	0.617279130964051	0.594619171014886	0.253564676027476	0.576019920111943	-0.335578714879256	0.28217676437452	0.729127097396751	0.475663113189584	0.767602006812437	-0.239091117578895	-0.183604190026029	-0.400389243192263	-0.331881100491145	-0.52492335887645	0.588940882359397	-0.496598613226615	-0.454828379154284	0.613778707051974	0.184673892856024	-0.375276323618228	-0.552413344216921
[truncated: 1,355 more rows]
[truncated: 40 more columns]
